# Supplementary material for: Does Selection against Transcriptional Interference Shape Retroelement-Free Regions in Mammalian Genomes?
Source: PLoS One. 2008 Nov 19;3(11):e3760. doi: 10.1371/journal.pone.0003760 (PMC2582637; doi:10.1371/journal.pone.0003760)
Supplement: Table S1 — Human LINE-free regions (0.57 MB TXT) [file pone.0003760.s003.txt]

chr1	120612	135517
chr1	151671	167279
chr1	419875	431662
chr1	530972	544457
chr1	687515	708862
chr1	785006	796289
chr1	813508	825452
chr1	1044917	1055789
chr1	1056620	1069113
chr1	1098096	1111062
chr1	1286635	1326193
chr1	1337411	1347623
chr1	1392427	1418403
chr1	1419483	1431493
chr1	1433248	1457202
chr1	1462213	1484581
chr1	1484708	1500616
chr1	1500756	1513997
chr1	1576805	1587825
chr1	1590375	1606834
chr1	1617652	1631200
chr1	1643014	1656344
chr1	1669872	1691521
chr1	1703003	1718475
chr1	1738813	1755155
chr1	1934722	1947282
chr1	1947795	1969713
chr1	1970181	1981694
chr1	1988639	1998926
chr1	2013023	2029589
chr1	2050964	2061425
chr1	2109352	2139289
chr1	2145767	2158704
chr1	2167716	2177998
chr1	2187971	2213711
chr1	2269803	2280568
chr1	2458699	2470521
chr1	2524048	2534758
chr1	2872175	2887618
chr1	3068816	3078941
chr1	3251790	3270008
chr1	3586784	3599437
chr1	3611744	3636001
chr1	3636120	3648779
chr1	3652024	3662310
chr1	3675343	3687779
chr1	3687835	3701632
chr1	3701725	3714561
chr1	3714638	3724645
chr1	3737437	3766951
chr1	3785550	3797828
chr1	3951422	3968830
chr1	4040907	4056264
chr1	4111231	4123358
chr1	4167355	4185969
chr1	4310655	4323977
chr1	4426211	4436305
chr1	4519025	4531680
chr1	4540729	4552639
chr1	4566339	4577859
chr1	4607935	4619592
chr1	4639298	4652549
chr1	4780647	4792248
chr1	4915040	4927004
chr1	4927372	4939732
chr1	4965488	4977102
chr1	5027517	5040385
chr1	5109516	5123540
chr1	5154265	5167253
chr1	5246341	5258665
chr1	5283354	5298847
chr1	5301234	5313017
chr1	5385221	5396956
chr1	5482674	5494873
chr1	5558041	5568464
chr1	5573807	5585026
chr1	5747472	5757636
chr1	5796252	5806986
chr1	5808532	5822731
chr1	5887081	5900257
chr1	6046571	6057765
chr1	6134336	6149403
chr1	6149535	6160346
chr1	6160750	6182673
chr1	6200570	6214413
chr1	6220419	6244103
chr1	6264388	6277917
chr1	6299749	6319344
chr1	6395531	6406967
chr1	6424756	6435500
chr1	6481247	6498578
chr1	6499019	6510947
chr1	6535077	6553432
chr1	6557263	6567535
chr1	6583021	6608442
chr1	6626249	6640804
chr1	6643780	6656147
chr1	6672062	6682289
chr1	6802771	6813296
chr1	6849871	6863436
chr1	6887181	6899267
chr1	7091334	7105461
chr1	7121944	7138536
chr1	7443013	7458503
chr1	7532540	7546469
chr1	7555308	7566028
chr1	7619726	7636396
chr1	7636533	7654420
chr1	7685935	7696976
chr1	7713111	7724793
chr1	7729072	7757038
chr1	7824346	7836370
chr1	7846289	7856606
chr1	7887659	7899438
chr1	7914426	7929714
chr1	8007212	8017961
chr1	8185450	8195694
chr1	8353174	8363898
chr1	8453948	8464330
chr1	8572973	8585545
chr1	8587005	8600720
chr1	8602665	8618437
chr1	8653828	8668472
chr1	8789370	8806608
chr1	8839085	8855809
chr1	8874863	8887454
chr1	8899072	8911164
chr1	8918675	8935602
chr1	9065733	9088448
chr1	9131112	9152408
chr1	9152704	9162905
chr1	9173792	9190360
chr1	9221426	9235215
chr1	9271414	9288041
chr1	9326215	9342368
chr1	9366830	9383026
chr1	9521109	9534237
chr1	9548222	9559755
chr1	9570981	9600747
chr1	9631123	9641745
chr1	9651283	9662370
chr1	9663305	9676240
chr1	9696136	9724722
chr1	9759177	9769880
chr1	9785060	9797891
chr1	9812440	9823296
chr1	9911845	9922321
chr1	9930604	9945673
chr1	9957771	9968850
chr1	9977760	9988512
chr1	9992714	10004050
chr1	10014184	10024946
chr1	10272942	10292288
chr1	10335123	10348357
chr1	10354765	10365532
chr1	10380074	10394600
chr1	10423760	10438897
chr1	10476641	10492914
chr1	10493367	10504968
chr1	10573094	10586664
chr1	10598439	10609560
chr1	10683582	10693949
chr1	10695088	10716086
chr1	10720890	10736496
chr1	10747025	10763161
chr1	10804333	10815803
chr1	10963177	10975576
chr1	10996160	11008782
chr1	11090267	11101680
chr1	11101789	11114606
chr1	11114744	11130629
chr1	11149902	11164422
chr1	11167748	11179747
chr1	11218741	11233008
chr1	11279738	11289796
chr1	11353639	11371629
chr1	11459291	11478362
chr1	11634038	11651614
chr1	11705253	11723696
chr1	11827441	11845180
chr1	11868776	11879760
chr1	11896086	11907068
chr1	11914816	11931495
chr1	11986424	11996846
chr1	12022264	12033809
chr1	12212379	12224124
chr1	12238181	12256037
chr1	12304257	12314643
chr1	12318272	12332632
chr1	12399737	12414219
chr1	12427327	12437850
chr1	12455348	12465532
chr1	12541460	12551996
chr1	12685804	12697884
chr1	12701607	12713290
chr1	12756868	12782008
chr1	12803309	12818745
chr1	12857852	12873498
chr1	12874376	12887564
chr1	12917815	12943080
chr1	12943234	12959430
chr1	13028148	13053363
chr1	13053517	13064337
chr1	13072499	13089486
chr1	13094304	13112470
chr1	13117398	13134377
chr1	13202957	13219180
chr1	13219334	13244596
chr1	13274840	13285453
chr1	13288904	13304568
chr1	13348814	13363464
chr1	13389944	13402605
chr1	13495637	13506250
chr1	13509701	13525362
chr1	13569650	13584296
chr1	13610785	13623465
chr1	13752704	13775439
chr1	13901436	13911511
chr1	13953077	13972867
chr1	13977317	13988128
chr1	14105358	14115594
chr1	14212318	14223245
chr1	14331897	14342319
chr1	14560923	14571845
chr1	14614482	14625083
chr1	14826753	14837820
chr1	14924641	14935948
chr1	15106869	15126346
chr1	15139582	15151578
chr1	15260380	15280472
chr1	15304691	15318228
chr1	15604841	15617688
chr1	15649118	15669533
chr1	15725212	15736466
chr1	15774697	15785994
chr1	15786046	15797373
chr1	15831252	15842981
chr1	15847833	15865711
chr1	15911661	15943825
chr1	15955435	15966807
chr1	15977711	15989100
chr1	16029631	16049448
chr1	16067483	16089725
chr1	16098893	16125659
chr1	16125774	16145502
chr1	16219449	16262913
chr1	16409880	16421059
chr1	16451015	16469884
chr1	16489122	16505661
chr1	16529136	16540070
chr1	16638327	16648367
chr1	16653052	16665133
chr1	16673172	16686141
chr1	16703179	16718813
chr1	16743160	16755393
chr1	16817730	16832966
chr1	16842503	16856692
chr1	16856817	16867727
chr1	16875503	16886750
chr1	16894745	16913256
chr1	16937900	16948814
chr1	16948939	16961094
chr1	17093384	17106406
chr1	17115508	17128420
chr1	17197864	17211927
chr1	17293787	17307574
chr1	17439063	17450259
chr1	17592979	17639391
chr1	17922004	17934440
chr1	18862232	18873201
chr1	19066466	19077903
chr1	19108063	19120336
chr1	19270888	19289059
chr1	19395988	19411495
chr1	19433400	19449636
chr1	19452740	19465017
chr1	19587470	19598238
chr1	19612151	19624399
chr1	19627597	19638486
chr1	19667378	19679574
chr1	19752915	19764641
chr1	19812763	19826432
chr1	19841973	19854747
chr1	19873877	19887211
chr1	20008921	20019904
chr1	20042211	20054180
chr1	20119029	20132362
chr1	20297767	20307829
chr1	20343161	20359971
chr1	20636021	20648331
chr1	20678278	20689713
chr1	20827885	20839081
chr1	20845911	20856079
chr1	20859557	20873639
chr1	20968911	20983423
chr1	20983528	21000597
chr1	21059244	21069537
chr1	21080961	21106472
chr1	21185933	21206739
chr1	21239021	21250153
chr1	21308795	21322930
chr1	21331155	21341784
chr1	21464274	21474878
chr1	21479556	21490525
chr1	21585543	21601546
chr1	21844257	21854338
chr1	21917236	21936280
chr1	22019853	22031140
chr1	22031323	22047416
chr1	22061759	22075174
chr1	22175688	22189336
chr1	22226670	22237475
chr1	22255262	22265644
chr1	22268179	22282791
chr1	22284749	22299652
chr1	22304439	22322884
chr1	22337278	22347675
chr1	22666260	22676766
chr1	22717829	22732894
chr1	22791145	22803734
chr1	23108773	23121041
chr1	23188668	23208658
chr1	23236720	23249617
chr1	23252367	23262784
chr1	23279857	23293551
chr1	23337738	23353000
chr1	23364438	23374610
chr1	23479590	23491154
chr1	23537169	23552455
chr1	23555883	23566792
chr1	23718727	23729197
chr1	23738200	23760686
chr1	23882735	23894007
chr1	23936681	23948247
chr1	23952767	23965999
chr1	23989860	24001880
chr1	24100120	24114224
chr1	24166138	24180777
chr1	24308281	24327820
chr1	24346909	24360269
chr1	24419640	24431090
chr1	24535134	24547592
chr1	24549061	24562860
chr1	24576791	24592768
chr1	24706487	24718787
chr1	24731727	24742117
chr1	24766386	24777947
chr1	24840944	24866219
chr1	24946799	24957253
chr1	24994277	25009013
chr1	25017808	25029220
chr1	25094624	25105601
chr1	25122131	25139065
chr1	25211381	25222875
chr1	25315661	25328940
chr1	25391259	25407832
chr1	25434190	25448932
chr1	25846124	25860368
chr1	25941298	25951546
chr1	26025313	26038113
chr1	26141558	26154838
chr1	26347773	26362266
chr1	26404748	26422774
chr1	26452808	26463115
chr1	26605618	26620319
chr1	26622010	26632308
chr1	26665203	26677147
chr1	26705935	26717329
chr1	26739611	26749764
chr1	26828345	26839302
chr1	26877748	26911836
chr1	26918349	26929667
chr1	26940340	26960677
chr1	27007786	27025470
chr1	27057988	27074579
chr1	27189804	27202299
chr1	27242384	27260452
chr1	27284565	27294695
chr1	27294848	27305418
chr1	27344427	27356448
chr1	27377834	27390145
chr1	27555059	27567957
chr1	27598340	27609398
chr1	27678093	27691923
chr1	27753603	27780688
chr1	27787530	27806984
chr1	27822107	27837003
chr1	27865111	27876313
chr1	27876429	27900036
chr1	27951897	27962699
chr1	27985577	27996571
chr1	28032559	28047521
chr1	28065645	28076105
chr1	28082812	28093884
chr1	28274821	28289384
chr1	28450476	28464408
chr1	28474563	28485461
chr1	28772123	28782238
chr1	28831965	28842639
chr1	28906956	28917274
chr1	28933248	28947873
chr1	28949597	28962900
chr1	29111483	29123788
chr1	29249126	29269247
chr1	29275237	29288465
chr1	29305225	29325116
chr1	29325230	29335660
chr1	29352614	29371734
chr1	29737650	29748629
chr1	29808274	29818646
chr1	29978122	29993492
chr1	30034839	30046716
chr1	30500621	30513153
chr1	30646588	30662885
chr1	31165564	31179825
chr1	31189563	31202933
chr1	31214827	31225301
chr1	31243649	31263267
chr1	31265832	31283957
chr1	31290102	31308902
chr1	31343884	31354635
chr1	31399095	31412679
chr1	31415582	31430153
chr1	31503975	31519514
chr1	31628226	31642123
chr1	31668689	31681167
chr1	31698941	31717366
chr1	31760681	31775609
chr1	31994091	32006281
chr1	32165944	32186741
chr1	32267555	32285885
chr1	32295269	32308338
chr1	32344622	32357638
chr1	32403594	32414889
chr1	32430019	32456643
chr1	32510930	32524244
chr1	32594053	32607186
chr1	32638858	32669740
chr1	32835860	32860433
chr1	32862647	32875439
chr1	32886746	32897871
chr1	32901488	32912311
chr1	32951785	32966272
chr1	32967949	32984800
chr1	33002583	33014638
chr1	33245358	33257944
chr1	33536181	33549440
chr1	33561342	33575357
chr1	33575968	33586155
chr1	34438463	34449289
chr1	34500084	34510781
chr1	35246298	35261001
chr1	35329748	35341295
chr1	35412023	35433457
chr1	35502942	35514525
chr1	36247467	36266433
chr1	36293745	36320968
chr1	36328341	36339489
chr1	36370645	36381328
chr1	36526571	36540761
chr1	36637460	36647824
chr1	36675452	36686037
chr1	36700745	36711041
chr1	36826491	36849114
chr1	37023294	37041105
chr1	37043063	37056795
chr1	37266539	37282766
chr1	37485945	37497310
chr1	37716492	37726683
chr1	37726965	37743883
chr1	37759651	37779190
chr1	37998921	38009409
chr1	38103945	38114119
chr1	38116157	38127600
chr1	38139485	38152722
chr1	38162014	38173048
chr1	38181809	38193822
chr1	38193869	38208269
chr1	38233998	38244966
chr1	38245102	38262478
chr1	38262548	38275066
chr1	39066864	39079098
chr1	39237860	39253798
chr1	39340827	39352881
chr1	39427965	39438130
chr1	39448511	39460933
chr1	39563318	39576363
chr1	39610616	39640585
chr1	39684891	39695100
chr1	39699440	39710084
chr1	39752651	39762724
chr1	39786774	39801703
chr1	39927460	39942804
chr1	40000011	40010078
chr1	40177521	40190825
chr1	40228405	40240603
chr1	40305538	40315959
chr1	40464866	40483386
chr1	40524157	40534670
chr1	40547691	40560140
chr1	40778655	40789575
chr1	40857886	40871827
chr1	40926148	40939943
chr1	40959246	40971343
chr1	41020072	41031990
chr1	41145130	41155280
chr1	41602235	41615002
chr1	41714327	41730265
chr1	41733007	41743344
chr1	41743796	41754637
chr1	41756390	41771898
chr1	42114229	42128477
chr1	42128816	42138988
chr1	42611013	42621644
chr1	42741162	42752371
chr1	42767275	42778778
chr1	42842146	42852640
chr1	42919442	42931041
chr1	43033842	43047566
chr1	43139053	43151153
chr1	43163773	43173970
chr1	43275091	43287740
chr1	43321771	43332194
chr1	43618871	43630622
chr1	43674054	43691182
chr1	43738872	43754034
chr1	43809731	43822246
chr1	43935514	43948221
chr1	44231293	44242116
chr1	44288418	44301004
chr1	44869835	44881538
chr1	44989425	45001697
chr1	45037331	45049561
chr1	45500194	45512365
chr1	45540818	45575300
chr1	45728473	45740068
chr1	45750115	45763261
chr1	45839820	45865020
chr1	45871555	45882964
chr1	45986569	46000831
chr1	46357541	46367806
chr1	46382238	46392922
chr1	46420636	46433412
chr1	46493544	46506226
chr1	46538958	46551089
chr1	46554504	46573297
chr1	46620647	46638001
chr1	46704526	46734838
chr1	47135586	47146472
chr1	47595630	47609502
chr1	47611053	47622358
chr1	47939950	47952647
chr1	48000436	48012931
chr1	48225549	48236669
chr1	48445349	48455969
chr1	49505308	49518987
chr1	50382471	50393280
chr1	50433205	50446016
chr1	50891038	50903602
chr1	50948793	50965287
chr1	51028789	51041907
chr1	51505211	51516586
chr1	51517018	51528414
chr1	51590092	51607993
chr1	51675215	51686655
chr1	51994274	52004659
chr1	52316963	52330811
chr1	52386183	52399108
chr1	52452844	52465748
chr1	52522536	52536239
chr1	52586858	52601682
chr1	52648021	52658348
chr1	53057407	53082847
chr1	53332465	53342631
chr1	53518151	53528199
chr1	53659356	53669579
chr1	53700373	53711804
chr1	53826613	53837116
chr1	53966550	53980307
chr1	54470353	54482927
chr1	54484674	54505743
chr1	54610760	54622798
chr1	54631110	54646654
chr1	54740354	54756995
chr1	55028691	55040502
chr1	55145092	55158363
chr1	55166213	55179167
chr1	55566656	55578441
chr1	55579954	55592163
chr1	56762484	56776245
chr1	56944098	56954369
chr1	57303690	57314878
chr1	57637598	57652984
chr1	58033068	58043819
chr1	58709097	58719773
chr1	58808866	58820627
chr1	59313160	59323505
chr1	61099679	61109763
chr1	61185113	61195422
chr1	61279592	61300796
chr1	61394485	61414125
chr1	61424235	61441788
chr1	61475617	61486332
chr1	61486499	61498678
chr1	61511972	61524825
chr1	61657064	61667309
chr1	61676105	61687744
chr1	62187760	62206670
chr1	62317110	62328591
chr1	62328657	62338962
chr1	62388650	62398651
chr1	62413357	62430207
chr1	62673968	62696657
chr1	62721626	62735265
chr1	62989437	63001641
chr1	63111406	63124589
chr1	63208439	63220458
chr1	64413765	64436774
chr1	64556116	64566679
chr1	64583272	64596225
chr1	64964776	64975859
chr1	65126122	65138888
chr1	65293828	65309283
chr1	65406330	65419496
chr1	65428498	65438951
chr1	65649127	65661382
chr1	65836900	65850469
chr1	66567635	66583623
chr1	66905098	66915676
chr1	66917686	66937271
chr1	66974180	66985497
chr1	67174319	67184875
chr1	67186474	67196807
chr1	67219068	67229070
chr1	67365171	67376586
chr1	67543197	67554400
chr1	67641440	67652836
chr1	67652973	67672406
chr1	68001793	68012182
chr1	68062386	68072415
chr1	68362488	68377992
chr1	68398037	68409104
chr1	68418538	68433187
chr1	68458000	68471543
chr1	68510082	68534719
chr1	69145970	69156541
chr1	69210786	69223363
chr1	69322911	69334798
chr1	69802298	69815609
chr1	70240836	70251811
chr1	70254687	70268126
chr1	70276222	70291798
chr1	70324184	70335736
chr1	70374893	70386116
chr1	70444863	70455175
chr1	70464931	70481086
chr1	70486796	70502307
chr1	70538196	70555223
chr1	70566048	70577176
chr1	70595775	70612966
chr1	70671836	70686574
chr1	70694540	70705712
chr1	71039737	71052197
chr1	71606464	71618707
chr1	71629068	71641895
chr1	71737915	71751968
chr1	71797889	71818265
chr1	71967823	71988171
chr1	72237297	72249829
chr1	72332674	72343401
chr1	72348506	72358780
chr1	72392529	72404501
chr1	72481779	72499939
chr1	72643792	72655185
chr1	72809988	72833696
chr1	73022563	73034074
chr1	73096752	73107451
chr1	73107897	73120104
chr1	73120636	73131136
chr1	74020371	74040304
chr1	74063794	74076951
chr1	74105118	74121542
chr1	74630668	74640772
chr1	74777608	74792002
chr1	74802125	74818351
chr1	74897527	74910075
chr1	75366226	75385670
chr1	75434302	75449144
chr1	75960369	75975135
chr1	76022938	76036336
chr1	76303130	76316274
chr1	76343682	76354183
chr1	76360503	76372495
chr1	76762854	76772973
chr1	76865136	76875724
chr1	77437289	77447821
chr1	77764341	77775542
chr1	77869525	77884872
chr1	78008702	78019759
chr1	78046494	78059464
chr1	78101603	78122353
chr1	78209587	78224064
chr1	78273105	78283640
chr1	78305307	78320146
chr1	79173814	79183985
chr1	79224459	79234793
chr1	79309354	79322098
chr1	79426175	79438967
chr1	79463115	79476036
chr1	79488022	79502660
chr1	79590151	79600267
chr1	79605735	79618347
chr1	79853115	79870461
chr1	79870651	79883584
chr1	79887119	79899335
chr1	80081878	80095324
chr1	80157576	80173291
chr1	80583355	80596047
chr1	80722840	80738620
chr1	80809448	80823315
chr1	80890080	80904650
chr1	81202340	81215329
chr1	81220249	81242170
chr1	81281015	81295147
chr1	81356975	81368067
chr1	81371033	81386584
chr1	81500604	81520114
chr1	81578365	81591558
chr1	81654992	81668026
chr1	81679437	81689636
chr1	81698505	81712533
chr1	81782591	81796166
chr1	81852335	81864353
chr1	81943215	81957752
chr1	81972268	81987670
chr1	82080098	82104432
chr1	82110674	82135255
chr1	82202296	82216446
chr1	82258257	82268943
chr1	82449999	82461031
chr1	82498863	82509449
chr1	82556996	82573432
chr1	82573495	82591107
chr1	82688700	82702799
chr1	82720098	82732820
chr1	82733127	82743135
chr1	82824478	82834963
chr1	83009784	83023362
chr1	83060487	83071892
chr1	83123378	83145926
chr1	83151929	83162860
chr1	83208755	83224673
chr1	83277524	83287746
chr1	83457555	83468674
chr1	83695066	83705717
chr1	83938323	83949291
chr1	83995910	84010155
chr1	84025599	84036339
chr1	84311733	84322149
chr1	84418851	84429014
chr1	84582136	84602814
chr1	84840765	84853265
chr1	85126377	85139758
chr1	85429749	85440995
chr1	85596628	85607556
chr1	85775903	85786036
chr1	85814346	85824999
chr1	85967349	85977695
chr1	86428407	86440669
chr1	86640441	86655958
chr1	87243385	87254561
chr1	87331989	87354966
chr1	87476573	87487998
chr1	87506776	87522175
chr1	87536448	87553398
chr1	87657996	87672781
chr1	87703117	87715908
chr1	87759841	87769868
chr1	87875646	87886835
chr1	87977000	87992524
chr1	88119888	88129887
chr1	88130630	88144621
chr1	88153221	88169587
chr1	88203066	88213521
chr1	88331595	88349489
chr1	88413730	88428491
chr1	88633054	88649785
chr1	88695285	88706644
chr1	88873630	88884029
chr1	89064902	89075359
chr1	89085912	89098766
chr1	89108628	89126992
chr1	89133776	89144038
chr1	89336498	89348584
chr1	89504344	89515681
chr1	89830703	89842868
chr1	89853252	89867802
chr1	89950007	89961044
chr1	90074883	90087761
chr1	90239647	90249722
chr1	90798864	90808945
chr1	91065861	91091693
chr1	91252419	91263229
chr1	91318069	91330985
chr1	91431018	91441973
chr1	91694741	91712729
chr1	91940845	91956773
chr1	91956946	91975692
chr1	92049173	92061119
chr1	92113043	92125881
chr1	92154028	92166221
chr1	92174222	92184661
chr1	92198855	92209716
chr1	92216241	92234947
chr1	92343002	92354017
chr1	92412339	92426305
chr1	92545299	92555726
chr1	92717701	92728473
chr1	93068429	93079103
chr1	93227437	93239699
chr1	93351744	93361994
chr1	93370337	93388186
chr1	93389716	93400788
chr1	93580961	93601239
chr1	93677586	93687695
chr1	93767727	93782859
chr1	93806961	93819419
chr1	93848557	93866307
chr1	93973275	93984834
chr1	93987095	94001016
chr1	94065269	94078835
chr1	94268782	94281647
chr1	94461026	94471451
chr1	94770225	94784045
chr1	94846137	94868079
chr1	94898388	94917363
chr1	95154665	95167208
chr1	95181110	95193096
chr1	95194548	95208282
chr1	95248501	95258961
chr1	95319130	95331830
chr1	95351821	95362424
chr1	95378743	95389083
chr1	95429619	95441963
chr1	95578374	95590782
chr1	95949698	95959981
chr1	96465892	96478918
chr1	96744919	96754936
chr1	96796820	96812328
chr1	96812442	96822933
chr1	96823254	96837486
chr1	97162130	97173547
chr1	97242431	97255475
chr1	97809062	97821459
chr1	98348285	98360566
chr1	98574702	98586033
chr1	98686373	98700651
chr1	99004679	99015094
chr1	99183595	99194495
chr1	99764768	99775763
chr1	99894850	99914542
chr1	100171645	100191036
chr1	100259106	100269493
chr1	100312213	100327004
chr1	100965295	100975341
chr1	101310169	101320971
chr1	101470850	101482483
chr1	101484766	101495228
chr1	101549308	101560723
chr1	102070581	102080741
chr1	102101688	102113375
chr1	102140669	102156248
chr1	102905895	102916671
chr1	103104083	103118624
chr1	103123846	103138065
chr1	103425203	103435893
chr1	103766684	103778191
chr1	104424901	104435094
chr1	104591127	104603775
chr1	104873920	104885344
chr1	104982316	104993697
chr1	105826538	105838030
chr1	105881189	105891289
chr1	105939412	105952101
chr1	106201262	106211710
chr1	106373151	106385165
chr1	107141933	107156429
chr1	107567831	107579343
chr1	107792202	107805205
chr1	107909604	107923433
chr1	107964346	107974399
chr1	108017599	108028877
chr1	108567497	108585876
chr1	109035041	109046730
chr1	109194152	109204332
chr1	109428833	109449484
chr1	109536461	109550031
chr1	109592235	109631849
chr1	109652406	109664715
chr1	109696471	109709796
chr1	109823074	109856074
chr1	109917351	109928776
chr1	109951298	109962225
chr1	109962742	109977937
chr1	110008481	110019929
chr1	110064607	110074718
chr1	110358630	110368778
chr1	110402899	110418253
chr1	110420194	110430778
chr1	110440048	110450896
chr1	110568980	110580876
chr1	110633708	110647505
chr1	110695950	110706104
chr1	110709375	110729240
chr1	111507252	111517711
chr1	111539488	111549901
chr1	111781520	111794453
chr1	111941119	111958110
chr1	111978691	111989512
chr1	112068495	112078765
chr1	112084308	112095080
chr1	112103061	112121038
chr1	112323589	112339520
chr1	112440459	112451460
chr1	112695102	112705864
chr1	112747688	112761356
chr1	112857169	112872258
chr1	112872404	112888221
chr1	112919095	112930902
chr1	112953015	112969034
chr1	113000284	113010915
chr1	113036730	113053113
chr1	113053955	113065377
chr1	113071083	113083108
chr1	113153042	113163811
chr1	113208642	113219915
chr1	113231587	113250931
chr1	113265716	113276280
chr1	113314178	113324477
chr1	113329221	113346206
chr1	113366296	113391886
chr1	113455736	113474524
chr1	113474802	113488354
chr1	113985038	113996395
chr1	114023656	114037090
chr1	114298086	114310743
chr1	114356943	114367180
chr1	114370718	114382466
chr1	114681561	114696574
chr1	114702081	114724979
chr1	114796654	114816931
chr1	114922952	114933978
chr1	114959930	114974495
chr1	115013324	115025384
chr1	115046503	115056648
chr1	115559315	115571941
chr1	115625001	115638579
chr1	115640307	115652503
chr1	115671911	115684545
chr1	115746488	115758555
chr1	116048926	116059484
chr1	116265487	116277531
chr1	116277577	116292802
chr1	116507335	116519192
chr1	116537300	116548270
chr1	116712070	116734387
chr1	117081174	117094363
chr1	117325174	117336609
chr1	117421577	117432155
chr1	117609616	117620517
chr1	117676776	117689394
chr1	117933486	117946469
chr1	117964152	117982668
chr1	118155956	118167920
chr1	118199655	118215975
chr1	119225468	119236092
chr1	119286523	119300505
chr1	119311294	119321546
chr1	119667224	119699460
chr1	119714063	119729272
chr1	119762748	119779437
chr1	119782099	119793386
chr1	119810263	119821118
chr1	119958085	119978233
chr1	120700496	120712998
chr1	121052624	121177738
chr1	142184340	142194390
chr1	142294208	142306082
chr1	142440579	142456536
chr1	142466666	142477992
chr1	143163102	143173156
chr1	143562225	143573348
chr1	143576221	143593125
chr1	143601299	143616419
chr1	144144836	144172161
chr1	144199845	144214458
chr1	144241550	144251551
chr1	144397239	144409576
chr1	144669201	144679456
chr1	144726350	144737225
chr1	144854444	144868689
chr1	144966676	144981584
chr1	145046654	145058960
chr1	145091108	145101304
chr1	145532106	145545356
chr1	145704952	145715465
chr1	145966187	145976457
chr1	146023393	146034272
chr1	146151543	146165778
chr1	146260501	146271753
chr1	146303168	146319149
chr1	146329280	146340602
chr1	146587877	146603362
chr1	146876415	146889236
chr1	147038444	147051265
chr1	147112544	147124900
chr1	147299715	147315485
chr1	147462843	147479976
chr1	147516776	147540307
chr1	147572159	147582454
chr1	147660372	147672862
chr1	147902380	147925909
chr1	147957681	147967985
chr1	148046541	148057572
chr1	148174460	148190332
chr1	148424529	148443428
chr1	148445619	148463847
chr1	148467735	148486266
chr1	148492503	148508421
chr1	148566924	148585829
chr1	148702917	148723798
chr1	148728020	148738802
chr1	148775326	148797824
chr1	148797897	148825178
chr1	148843093	148855046
chr1	148856749	148869667
chr1	148957385	148973967
chr1	149018465	149030820
chr1	149109592	149124128
chr1	149195803	149220022
chr1	149220081	149238749
chr1	149251757	149261951
chr1	149267294	149278321
chr1	149282015	149346729
chr1	149355578	149373312
chr1	149373373	149388896
chr1	149403483	149417480
chr1	149436914	149452994
chr1	149460209	149473910
chr1	149474694	149491763
chr1	149497455	149508106
chr1	149518530	149544378
chr1	149563056	149575519
chr1	149634991	149649310
chr1	149701685	149713287
chr1	149734364	149744979
chr1	149768397	149783770
chr1	149848848	149858953
chr1	149929384	149939457
chr1	149949906	149964580
chr1	150004726	150022579
chr1	150050197	150061886
chr1	150086114	150096517
chr1	150158002	150171966
chr1	150179316	150202407
chr1	150225849	150237041
chr1	150583165	150599363
chr1	150654472	150668088
chr1	150967732	150978396
chr1	151214927	151225847
chr1	151542720	151553360
chr1	151770687	151789755
chr1	151791548	151803512
chr1	151871781	151893743
chr1	151896903	151910755
chr1	151930504	151949717
chr1	151961972	151976965
chr1	151994166	152004976
chr1	152038116	152058147
chr1	152108875	152133211
chr1	152178585	152193745
chr1	152193881	152204188
chr1	152204652	152218798
chr1	152220321	152242903
chr1	152243045	152253267
chr1	152373386	152384666
chr1	152405199	152419049
chr1	152425874	152438827
chr1	152458442	152470699
chr1	152478861	152510424
chr1	152537546	152549567
chr1	152558863	152576856
chr1	152593344	152604875
chr1	152702333	152714003
chr1	152717238	152730592
chr1	152780368	152799899
chr1	152814749	152825558
chr1	152908194	152919465
chr1	152932237	152949168
chr1	153036825	153047616
chr1	153192597	153208850
chr1	153215392	153226475
chr1	153264402	153277191
chr1	153284908	153298784
chr1	153404322	153415643
chr1	153415737	153444432
chr1	153447153	153461522
chr1	153467747	153480290
chr1	153483647	153497080
chr1	153566666	153577084
chr1	153577191	153600710
chr1	153905002	153916922
chr1	153946174	153968521
chr1	153981686	153996073
chr1	154063218	154086942
chr1	154112467	154123269
chr1	154129667	154139974
chr1	154144159	154172278
chr1	154172977	154191131
chr1	154200892	154211056
chr1	154211098	154222540
chr1	154270513	154280996
chr1	154293042	154316318
chr1	154347504	154370048
chr1	154411076	154427204
chr1	154479895	154490208
chr1	154557617	154571866
chr1	154632820	154643486
chr1	154701484	154721235
chr1	154760767	154772705
chr1	154822013	154832613
chr1	154887726	154898708
chr1	154903452	154914825
chr1	154934380	154953661
chr1	154953979	154966273
chr1	155072133	155084632
chr1	155092725	155108721
chr1	155181051	155194366
chr1	155278214	155288239
chr1	155367934	155379545
chr1	155460458	155472356
chr1	155693262	155704047
chr1	155745980	155757870
chr1	155927587	155938103
chr1	156065716	156079489
chr1	156152781	156163430
chr1	156228255	156238972
chr1	156259836	156272239
chr1	156301017	156313177
chr1	156350448	156361402
chr1	157276757	157296497
chr1	157531115	157541763
chr1	158042986	158060505
chr1	158092072	158103515
chr1	158132235	158147325
chr1	158163357	158175321
chr1	158422604	158433578
chr1	158473800	158484232
chr1	158486573	158499588
chr1	158507970	158522314
chr1	158561886	158573254
chr1	158578239	158595920
chr1	158885049	158895792
chr1	158906340	158918460
chr1	158950120	158964331
chr1	159054505	159064582
chr1	159232267	159245386
chr1	159270582	159293293
chr1	159441083	159461078
chr1	159461562	159471603
chr1	159479836	159494245
chr1	159494297	159506035
chr1	159522989	159534686
chr1	159539240	159549483
chr1	159594274	159606289
chr1	159743578	159756987
chr1	160097706	160107757
chr1	160193254	160204248
chr1	160298781	160312754
chr1	160486200	160499127
chr1	160589576	160602141
chr1	160602314	160613673
chr1	160730543	160742254
chr1	160757274	160767362
chr1	160795920	160806256
chr1	160820689	160834312
chr1	161022054	161034534
chr1	161064902	161077023
chr1	161081735	161093375
chr1	161173496	161183616
chr1	161215808	161229544
chr1	161329462	161339686
chr1	161375429	161389624
chr1	161541140	161551450
chr1	161698087	161710968
chr1	162701732	162723884
chr1	162748385	162758413
chr1	162807733	162818115
chr1	162819973	162840291
chr1	162849398	162862426
chr1	162889205	162905666
chr1	162905811	162916240
chr1	162932434	162944253
chr1	162957838	162968760
chr1	162980519	162992925
chr1	162994991	163027643
chr1	163028154	163038999
chr1	163046099	163058385
chr1	163122357	163133510
chr1	163435030	163447592
chr1	163771476	163784168
chr1	163813569	163824885
chr1	163827869	163839087
chr1	164125904	164142673
chr1	164143060	164154437
chr1	164299128	164309575
chr1	164759886	164779906
chr1	164856508	164870564
chr1	164951612	164962615
chr1	165080946	165090966
chr1	165101071	165112516
chr1	165386358	165399673
chr1	165431965	165447336
chr1	165559010	165570993
chr1	165645763	165671935
chr1	165733209	165748898
chr1	165775056	165790661
chr1	165925056	165935563
chr1	165949112	165959774
chr1	166251007	166261098
chr1	166279546	166292779
chr1	166469395	166480752
chr1	166735219	166746678
chr1	167135499	167146532
chr1	167337220	167370016
chr1	167712737	167724618
chr1	167914604	167925010
chr1	167960681	167970934
chr1	168019464	168032020
chr1	168272945	168284180
chr1	168780800	168800272
chr1	168814089	168832202
chr1	169420785	169439977
chr1	169446321	169471487
chr1	169514078	169524420
chr1	169660141	169671949
chr1	169775597	169786230
chr1	169800995	169812894
chr1	169818080	169850469
chr1	169854047	169864136
chr1	169986327	170000160
chr1	170015320	170028122
chr1	170199450	170211459
chr1	170607998	170618869
chr1	170621217	170636561
chr1	170641853	170657339
chr1	170697699	170709663
chr1	170745095	170757951
chr1	170767915	170780365
chr1	171122321	171132898
chr1	171176501	171188068
chr1	171626322	171640286
chr1	171723290	171740039
chr1	171782828	171796901
chr1	171871797	171881978
chr1	171916893	171930336
chr1	172065172	172082614
chr1	172092131	172108358
chr1	172118605	172140911
chr1	172164785	172176241
chr1	172253494	172264874
chr1	172271832	172282046
chr1	172680677	172693731
chr1	173028466	173040910
chr1	173098003	173114447
chr1	173196409	173206474
chr1	173220092	173232438
chr1	173317198	173328433
chr1	173542702	173560709
chr1	173594838	173607146
chr1	173623954	173645148
chr1	173694222	173704423
chr1	173909442	173919977
chr1	174143351	174154923
chr1	174156137	174167047
chr1	174176817	174187221
chr1	174199175	174209328
chr1	174275916	174288160
chr1	174329026	174339437
chr1	174764871	174775191
chr1	174785911	174796681
chr1	174918402	174930520
chr1	174967556	174977632
chr1	175086644	175100354
chr1	175111068	175121456
chr1	175173133	175183543
chr1	175184023	175196520
chr1	175300211	175319642
chr1	175367936	175379579
chr1	175553657	175571331
chr1	176327783	176337965
chr1	176507999	176521744
chr1	176787025	176803258
chr1	176848458	176858558
chr1	177266701	177280130
chr1	177329298	177346324
chr1	177450614	177461997
chr1	177473351	177484842
chr1	177487100	177501169
chr1	177568234	177578739
chr1	177821484	177831810
chr1	178046435	178060679
chr1	178091604	178103447
chr1	178142085	178157491
chr1	178161053	178172254
chr1	178399602	178410415
chr1	178482675	178493767
chr1	178498615	178524872
chr1	178786692	178801455
chr1	179119642	179137356
chr1	179183304	179199286
chr1	179201210	179213902
chr1	179277731	179289994
chr1	179317434	179336562
chr1	179401060	179411468
chr1	179674799	179686095
chr1	179716678	179727545
chr1	179947785	179961971
chr1	179964087	179982531
chr1	180623668	180638653
chr1	180869002	180888343
chr1	180938300	180949591
chr1	180968186	180979303
chr1	181022464	181042924
chr1	181110105	181121077
chr1	181343157	181355068
chr1	181371101	181384963
chr1	181776162	181791485
chr1	181936864	181949577
chr1	182441683	182452153
chr1	182521595	182533835
chr1	182993638	183003831
chr1	183507643	183519481
chr1	183547583	183563135
chr1	183682200	183692260
chr1	184038750	184048801
chr1	184200810	184217132
chr1	184418622	184428646
chr1	184528010	184540111
chr1	184540200	184551033
chr1	184555894	184566602
chr1	184593127	184603334
chr1	184729302	184739675
chr1	184907156	184919627
chr1	185149395	185159508
chr1	185233267	185252156
chr1	185295635	185307958
chr1	185622256	185632275
chr1	185702569	185718808
chr1	185857053	185868899
chr1	185870098	185881917
chr1	185979272	185992293
chr1	186131933	186142786
chr1	186328237	186342714
chr1	186414777	186426072
chr1	186688879	186706640
chr1	187074731	187088397
chr1	187173138	187183519
chr1	187831877	187848816
chr1	188405445	188416559
chr1	188516355	188527051
chr1	188626894	188642019
chr1	188703091	188719390
chr1	188821272	188835785
chr1	189379579	189391829
chr1	190434391	190444749
chr1	190455257	190472892
chr1	190809057	190819673
chr1	190820397	190833029
chr1	191089764	191100774
chr1	191316797	191329155
chr1	191942302	191952491
chr1	192088791	192099543
chr1	192114387	192133566
chr1	192522432	192535435
chr1	192573004	192585891
chr1	192654168	192670474
chr1	192928271	192942526
chr1	192982852	192992924
chr1	193154813	193167535
chr1	193283148	193294446
chr1	193607355	193617537
chr1	193910903	193925282
chr1	193966935	193977176
chr1	194233465	194245322
chr1	194259679	194270723
chr1	194535776	194546477
chr1	194935538	194946169
chr1	195376582	195399237
chr1	195823389	195835632
chr1	195963721	195974453
chr1	195999716	196013505
chr1	196231026	196243298
chr1	196335927	196350112
chr1	196391344	196407545
chr1	197060719	197074605
chr1	197325844	197337745
chr1	197518250	197531701
chr1	197977838	197989584
chr1	197989701	198001615
chr1	198091280	198103811
chr1	198217579	198244660
chr1	198309781	198319805
chr1	198319923	198334433
chr1	198348060	198359076
chr1	198403694	198414842
chr1	198534047	198546333
chr1	198632192	198646787
chr1	198755108	198768804
chr1	198784060	198797450
chr1	198854854	198875833
chr1	199076034	199086485
chr1	199126674	199153932
chr1	199200381	199212246
chr1	199214428	199232566
chr1	199367449	199378263
chr1	199438977	199450975
chr1	199518573	199530548
chr1	199532448	199550476
chr1	199654893	199666169
chr1	199905515	199915612
chr1	199969850	199979987
chr1	199990348	200006231
chr1	200054554	200075359
chr1	200080438	200091135
chr1	200117772	200136573
chr1	200357804	200368084
chr1	200391990	200408058
chr1	200578306	200589846
chr1	200770407	200781291
chr1	200797431	200817634
chr1	200952590	200968265
chr1	201016482	201039683
chr1	201073326	201083684
chr1	201098061	201111080
chr1	201153629	201165062
chr1	201234940	201246463
chr1	201266025	201276626
chr1	201400170	201412449
chr1	201456197	201467585
chr1	201503079	201513973
chr1	201553573	201566967
chr1	201576201	201587657
chr1	201709035	201726174
chr1	201748617	201758722
chr1	201882807	201894310
chr1	201898466	201911116
chr1	201932005	201947153
chr1	201955629	201987929
chr1	202030801	202042675
chr1	202271791	202283303
chr1	202381665	202394498
chr1	202398336	202408609
chr1	202465857	202491086
chr1	202635573	202650125
chr1	202685333	202703853
chr1	202785853	202796192
chr1	203007111	203019387
chr1	203243723	203255288
chr1	203318123	203333270
chr1	203372942	203385196
chr1	203389953	203401303
chr1	203457927	203469396
chr1	203482251	203496340
chr1	203497270	203512773
chr1	203669541	203688151
chr1	203718122	203733400
chr1	203841179	203855032
chr1	203863391	203873701
chr1	203900043	203919400
chr1	203935878	203956587
chr1	203957038	203968048
chr1	204059855	204070611
chr1	204075903	204087512
chr1	204152339	204164168
chr1	204350471	204362564
chr1	204445154	204456404
chr1	204475358	204488886
chr1	204653766	204664173
chr1	204724811	204735525
chr1	204750796	204762754
chr1	204794604	204804916
chr1	204886569	204902654
chr1	204921887	204938699
chr1	204965975	204978148
chr1	205065907	205078015
chr1	205132965	205143601
chr1	205187870	205197943
chr1	205206807	205217916
chr1	205257524	205276361
chr1	205297930	205321234
chr1	205371338	205381891
chr1	205703681	205720487
chr1	206022572	206035784
chr1	206263824	206276660
chr1	206348762	206362862
chr1	206408447	206431735
chr1	206530415	206546029
chr1	206567980	206579787
chr1	206767800	206779973
chr1	206790963	206802420
chr1	206866788	206879482
chr1	207114143	207126674
chr1	207170890	207181647
chr1	207392537	207405652
chr1	207652939	207663210
chr1	207665743	207683679
chr1	207696611	207715698
chr1	207771020	207783452
chr1	208350617	208363098
chr1	208395301	208405843
chr1	208406148	208416300
chr1	208530073	208550663
chr1	208643803	208655008
chr1	208805920	208816230
chr1	208914036	208926225
chr1	208978356	208997317
chr1	209051593	209062624
chr1	209092403	209102654
chr1	209326147	209336518
chr1	209503280	209517490
chr1	209541926	209558946
chr1	209673629	209684170
chr1	209804698	209820638
chr1	209923670	209935431
chr1	209977960	209990178
chr1	210063619	210074747
chr1	210172459	210189710
chr1	210305439	210315668
chr1	210520739	210534786
chr1	210557273	210568328
chr1	210579045	210593437
chr1	210596436	210607071
chr1	210660979	210671596
chr1	211057133	211071556
chr1	211122438	211134478
chr1	211146377	211163197
chr1	211197364	211207877
chr1	211211906	211223636
chr1	211223772	211237873
chr1	211254740	211264773
chr1	211265128	211281556
chr1	211401068	211413684
chr1	211476690	211491470
chr1	211807614	211821776
chr1	211833391	211844025
chr1	211848922	211864489
chr1	211923072	211933072
chr1	211990702	212003504
chr1	212007684	212021541
chr1	212048896	212062119
chr1	212063379	212074849
chr1	212302201	212318409
chr1	212518879	212532448
chr1	212540101	212552267
chr1	212586327	212606321
chr1	212617508	212631095
chr1	212676378	212688660
chr1	212756507	212768089
chr1	212774383	212785654
chr1	212818422	212830513
chr1	212877350	212889835
chr1	213188767	213198920
chr1	213320739	213331485
chr1	213370726	213381491
chr1	213856443	213872870
chr1	213873279	213884177
chr1	213902075	213916754
chr1	214753364	214766967
chr1	214796847	214820086
chr1	214852253	214864619
chr1	214889233	214904621
chr1	214982605	214999608
chr1	215133664	215145127
chr1	215182907	215194868
chr1	215221048	215231379
chr1	215241823	215258288
chr1	215262788	215273502
chr1	215319819	215336791
chr1	215343918	215355389
chr1	215545651	215556861
chr1	215747122	215771074
chr1	215812305	215823060
chr1	215842442	215855851
chr1	215857346	215869571
chr1	215906781	215917443
chr1	215985667	215998640
chr1	216015361	216026049
chr1	216071389	216081902
chr1	216162603	216176511
chr1	216464384	216474810
chr1	216577559	216593389
chr1	216616764	216626897
chr1	216640648	216656523
chr1	216705732	216717880
chr1	216807663	216818029
chr1	216833398	216844428
chr1	217006735	217024285
chr1	217543406	217553797
chr1	217784759	217799657
chr1	217982357	217992402
chr1	218056114	218066735
chr1	218136609	218148718
chr1	218163199	218176795
chr1	218189729	218201242
chr1	218216561	218228383
chr1	218317353	218327657
chr1	218339795	218351948
chr1	218380629	218392340
chr1	218570556	218588868
chr1	218651468	218664947
chr1	218986592	218998909
chr1	219016299	219029115
chr1	219153168	219163400
chr1	219554621	219565554
chr1	219930813	219947534
chr1	219947723	219959971
chr1	219960936	219972098
chr1	219975641	219993616
chr1	220016449	220030560
chr1	220082125	220097118
chr1	220298301	220320532
chr1	220669678	220682878
chr1	220706367	220718388
chr1	220747530	220763249
chr1	220856395	220872970
chr1	220897782	220916920
chr1	220931300	220943425
chr1	221150485	221165580
chr1	221167550	221184441
chr1	221440742	221451342
chr1	221455351	221471881
chr1	221500304	221512764
chr1	221537828	221550388
chr1	221977373	221992264
chr1	222004861	222021496
chr1	222047969	222061712
chr1	222138108	222148473
chr1	222234410	222251903
chr1	222645403	222657126
chr1	222679681	222691165
chr1	222884034	222898368
chr1	223034913	223045846
chr1	223091196	223102592
chr1	223153952	223180212
chr1	223678127	223688703
chr1	223688747	223705352
chr1	223739058	223754809
chr1	223899956	223915602
chr1	223999772	224014013
chr1	224038236	224049731
chr1	224126071	224147592
chr1	224184205	224204648
chr1	224250560	224265625
chr1	224315047	224328547
chr1	224335807	224346137
chr1	224370610	224384493
chr1	224434984	224445332
chr1	224600794	224622926
chr1	224697243	224709190
chr1	224785135	224798997
chr1	224835148	224855139
chr1	224880261	224902507
chr1	224910467	224921045
chr1	224926444	224939645
chr1	224952575	224969479
chr1	224979779	224995601
chr1	225209308	225223380
chr1	225267276	225278209
chr1	225325495	225335658
chr1	225559567	225574338
chr1	225591506	225604701
chr1	225604749	225615887
chr1	225662748	225673253
chr1	225685814	225696736
chr1	225740654	225767074
chr1	225864754	225877454
chr1	226039681	226051873
chr1	226220586	226232846
chr1	226253122	226266985
chr1	226336347	226349015
chr1	226349154	226359566
chr1	226459452	226469766
chr1	226654213	226684225
chr1	226951920	226965556
chr1	227034143	227044153
chr1	227224117	227235572
chr1	227255115	227266288
chr1	227293947	227303946
chr1	227329664	227339915
chr1	227359725	227386797
chr1	227398462	227410734
chr1	227425740	227437795
chr1	227542393	227555103
chr1	227627394	227656794
chr1	227791520	227801657
chr1	227829523	227842034
chr1	228304670	228317176
chr1	228344148	228359650
chr1	228444701	228455916
chr1	228475663	228498953
chr1	228542815	228553788
chr1	228554092	228564188
chr1	228577043	228587937
chr1	228589140	228602190
chr1	228635889	228647269
chr1	228738137	228749831
chr1	228948582	228960625
chr1	229215700	229228993
chr1	229234947	229251350
chr1	229355829	229370652
chr1	229406840	229417380
chr1	229466823	229484361
chr1	229484938	229512104
chr1	229616120	229628434
chr1	229972166	229982356
chr1	230006817	230017554
chr1	230052277	230067906
chr1	230068087	230080205
chr1	230372468	230391588
chr1	230392863	230404006
chr1	230514727	230526594
chr1	230532191	230544840
chr1	230638677	230648758
chr1	230658488	230670280
chr1	230749358	230760055
chr1	230956272	230976372
chr1	231183351	231193505
chr1	231217329	231228380
chr1	231329775	231344911
chr1	231446107	231456914
chr1	231488296	231499621
chr1	231522917	231534473
chr1	231572525	231591075
chr1	231647412	231657606
chr1	231849294	231862368
chr1	231925983	231939657
chr1	232406681	232419658
chr1	232428554	232440069
chr1	232474995	232485255
chr1	232507384	232527841
chr1	232728352	232742781
chr1	232751978	232765356
chr1	232774634	232788048
chr1	232919074	232934557
chr1	232952789	232964354
chr1	232972975	232986078
chr1	233168966	233184518
chr1	233244932	233256031
chr1	233311714	233323710
chr1	233344113	233362629
chr1	233422399	233432839
chr1	233437660	233452389
chr1	233502358	233513367
chr1	233528237	233547654
chr1	233564668	233575031
chr1	233665593	233681110
chr1	233754169	233773928
chr1	233815905	233826461
chr1	234240997	234252237
chr1	234269233	234282373
chr1	234371018	234383038
chr1	234508312	234522458
chr1	234533185	234551028
chr1	234577666	234588326
chr1	234642317	234662899
chr1	234710399	234722906
chr1	234726155	234738638
chr1	234778381	234790636
chr1	234811722	234828296
chr1	234880764	234891193
chr1	234923842	234936235
chr1	234956719	234969794
chr1	234990349	235003516
chr1	235011957	235023886
chr1	235271586	235290000
chr1	235311217	235328162
chr1	235582904	235597485
chr1	235728141	235739490
chr1	235878719	235889664
chr1	235982096	235997276
chr1	236005349	236020000
chr1	236109307	236125897
chr1	236315809	236332213
chr1	236615699	236625876
chr1	236711047	236723101
chr1	236987423	236998425
chr1	237212601	237227710
chr1	237405375	237418957
chr1	237495006	237508727
chr1	237532487	237546695
chr1	237571259	237585638
chr1	237642394	237654199
chr1	237664657	237674936
chr1	237680663	237690806
chr1	237744646	237757326
chr1	237764977	237775161
chr1	238029265	238050734
chr1	238105127	238116283
chr1	238149819	238161851
chr1	238305660	238315694
chr1	238321414	238334803
chr1	238458533	238468814
chr1	238552543	238565077
chr1	238614228	238626367
chr1	238630187	238640721
chr1	238663257	238675166
chr1	238693639	238707162
chr1	238995666	239016852
chr1	239329967	239346152
chr1	239396327	239406923
chr1	239576560	239588447
chr1	239634482	239647252
chr1	239720853	239731428
chr1	239778516	239789665
chr1	239858329	239871702
chr1	239997038	240007193
chr1	240047568	240057946
chr1	240076364	240087933
chr1	240125380	240136380
chr1	240206102	240221508
chr1	240221905	240234539
chr1	240309396	240326664
chr1	240360558	240373394
chr1	240437643	240452796
chr1	240465187	240478304
chr1	240530831	240541496
chr1	240747801	240772162
chr1	240948135	240958647
chr1	241098465	241113494
chr1	241216559	241226996
chr1	241315009	241331934
chr1	241351190	241362685
chr1	241376076	241387335
chr1	241413164	241431947
chr1	241615379	241635365
chr1	241693235	241706626
chr1	241779912	241790132
chr1	241923457	241934169
chr1	242075224	242088303
chr1	242129586	242140573
chr1	242231042	242243893
chr1	242249345	242263120
chr1	242366785	242379125
chr1	242540224	242556238
chr1	242678879	242694290
chr1	242954315	242972762
chr1	242973010	242986339
chr1	243043787	243054660
chr1	243072630	243096978
chr1	243112972	243123619
chr1	243687902	243701631
chr1	243727542	243738888
chr1	243800429	243816989
chr1	243831603	243843720
chr1	243906030	243940867
chr1	244036031	244046463
chr1	244229870	244245353
chr1	244455483	244469034
chr1	244531735	244545400
chr1	244641914	244652776
chr1	244710107	244720316
chr1	244756325	244771199
chr1	244771445	244783171
chr1	244789868	244805168
chr1	244805672	244819056
chr1	244972891	244984619
chr1	245005698	245021925
chr1	245089445	245109012
chr1	245153572	245174314
chr1	245327839	245352354
chr1	245431026	245443193
chr1	245515968	245538634
chr1	245566347	245592874
chr1	245650682	245661385
chr1	245713401	245727032
chr1	246011914	246024421
chr1	246124628	246139104
chr1	247076944	247089753
chr1	247097719	247112084
chr10	114261	129277
chr10	131848	151477
chr10	159285	177213
chr10	244897	266786
chr10	337359	351238
chr10	385611	403375
chr10	418156	429336
chr10	431377	442175
chr10	444330	461652
chr10	510834	530678
chr10	539342	557706
chr10	558763	576483
chr10	581758	600231
chr10	600455	624751
chr10	629828	645962
chr10	646530	670368
chr10	713025	736806
chr10	818652	829349
chr10	845002	867266
chr10	944903	960810
chr10	961049	972799
chr10	1044453	1058893
chr10	1079183	1093937
chr10	1111432	1125630
chr10	1125836	1137666
chr10	1159703	1169837
chr10	1184150	1200367
chr10	1217551	1229492
chr10	1440707	1453704
chr10	1464177	1479772
chr10	1515149	1530168
chr10	1630629	1640723
chr10	1735740	1746744
chr10	1804302	1815525
chr10	1886927	1907174
chr10	1966791	1984001
chr10	2032071	2044176
chr10	2138389	2155887
chr10	2234412	2247963
chr10	2345835	2361180
chr10	2385642	2395908
chr10	2420847	2437695
chr10	2439788	2450177
chr10	2529157	2540627
chr10	2551783	2565816
chr10	2853155	2863871
chr10	2888744	2904586
chr10	2944745	2971518
chr10	3014424	3032235
chr10	3082821	3095351
chr10	3124877	3146320
chr10	3148052	3160326
chr10	3167073	3186097
chr10	3262202	3297318
chr10	3347939	3357952
chr10	3362926	3373491
chr10	3386571	3402617
chr10	3404401	3414675
chr10	3429783	3463747
chr10	3482665	3505940
chr10	3540447	3554907
chr10	3607934	3623662
chr10	3776460	3787296
chr10	3787350	3802731
chr10	3804634	3821549
chr10	3832910	3846121
chr10	3877953	3888964
chr10	3889093	3903318
chr10	3903641	3930579
chr10	3951636	3966260
chr10	3986744	3998782
chr10	4034432	4049519
chr10	4053635	4075945
chr10	4148932	4166239
chr10	4206019	4216473
chr10	4239054	4251324
chr10	4315161	4325733
chr10	4337498	4349550
chr10	4479153	4490269
chr10	4718781	4729387
chr10	4738102	4748174
chr10	4844731	4854942
chr10	4971195	4984374
chr10	5097578	5114330
chr10	5328331	5339316
chr10	5396209	5407526
chr10	5497881	5514445
chr10	5538130	5548391
chr10	5576985	5594829
chr10	5600096	5610509
chr10	5616241	5627109
chr10	5694611	5704630
chr10	5719552	5735519
chr10	5970637	5984031
chr10	6098474	6109901
chr10	6157396	6169094
chr10	6280920	6296483
chr10	6304677	6318940
chr10	6503084	6515311
chr10	6560362	6576629
chr10	6577902	6588193
chr10	6709968	6720863
chr10	6759589	6773824
chr10	6774948	6787352
chr10	6817538	6828021
chr10	6893065	6904140
chr10	7162329	7173020
chr10	7191642	7204480
chr10	7237746	7248443
chr10	7333130	7347778
[truncated: 21,982 more rows]
