# Supplementary material for: Does Selection against Transcriptional Interference Shape Retroelement-Free Regions in Mammalian Genomes?
Source: PLoS One. 2008 Nov 19;3(11):e3760. doi: 10.1371/journal.pone.0003760 (PMC2582637; doi:10.1371/journal.pone.0003760)
Supplement: Table S2 — Human SINE-free regions (0.42 MB TXT) [file pone.0003760.s004.txt]

chr1	30593	41446
chr1	355702	377042
chr1	593142	613716
chr1	796669	808190
chr1	2092966	2104241
chr1	2477689	2490121
chr1	2932066	2944786
chr1	3990715	4003844
chr1	4137146	4148424
chr1	4201359	4211534
chr1	4438345	4457974
chr1	4501586	4515300
chr1	4829968	4840280
chr1	4985030	4999579
chr1	5003027	5018669
chr1	5170680	5181243
chr1	5190876	5200904
chr1	5521561	5534052
chr1	5608322	5619460
chr1	5771247	5781874
chr1	5831078	5861519
chr1	5861663	5876901
chr1	7580009	7592318
chr1	14044895	14058253
chr1	14183392	14193481
chr1	14376249	14389360
chr1	14416001	14427315
chr1	14575825	14592821
chr1	16759057	16772701
chr1	20190456	20209924
chr1	20224774	20235733
chr1	21619737	21631423
chr1	21673547	21686066
chr1	30200976	30211306
chr1	30232224	30244303
chr1	30533310	30543400
chr1	30549929	30560879
chr1	30670973	30690626
chr1	34006315	34016380
chr1	34066005	34079569
chr1	34281398	34292626
chr1	34329714	34340223
chr1	34524267	34542239
chr1	34542569	34557998
chr1	34790999	34801048
chr1	38637022	38650085
chr1	41399455	41410167
chr1	42151955	42162780
chr1	42250977	42261125
chr1	42305653	42317031
chr1	42325137	42341814
chr1	43655969	43667522
chr1	43774327	43786751
chr1	44207924	44218819
chr1	45244861	45259299
chr1	46963258	46975612
chr1	47055879	47069751
chr1	47189366	47200368
chr1	47200677	47223451
chr1	47240559	47250967
chr1	47289652	47302338
chr1	47355896	47366142
chr1	47836283	47851710
chr1	48371119	48382066
chr1	48382176	48396722
chr1	48405576	48418632
chr1	48418854	48434469
chr1	48508937	48521656
chr1	48547318	48562215
chr1	48562512	48580625
chr1	48580898	48594764
chr1	48609025	48624108
chr1	49319765	49330752
chr1	49488999	49502808
chr1	49734199	49744294
chr1	49796898	49817761
chr1	49880134	49894125
chr1	49964047	49993542
chr1	50105037	50122400
chr1	50150923	50162796
chr1	50166806	50190465
chr1	51094752	51108433
chr1	55356032	55366973
chr1	55384730	55394890
chr1	55644043	55654636
chr1	55991210	56014180
chr1	56278561	56290154
chr1	56443701	56454706
chr1	58607990	58621081
chr1	59769517	59780039
chr1	59809541	59819918
chr1	60023443	60035802
chr1	60081626	60092298
chr1	60420923	60431770
chr1	60873709	60887824
chr1	61003787	61024136
chr1	61688280	61701907
chr1	64487670	64499454
chr1	64843531	64853871
chr1	65063231	65076899
chr1	65687451	65698479
chr1	65699546	65711381
chr1	65779394	65795690
chr1	65812862	65824476
chr1	65825910	65836119
chr1	66015371	66027488
chr1	66095926	66107498
chr1	66293718	66303884
chr1	66417422	66431071
chr1	66653731	66665275
chr1	66728003	66741932
chr1	67013678	67024899
chr1	68132080	68146328
chr1	68262993	68275978
chr1	68292826	68304671
chr1	68308440	68319839
chr1	68784758	68800581
chr1	68808833	68825560
chr1	68915120	68927645
chr1	68968043	68982568
chr1	69060676	69073809
chr1	69092729	69103633
chr1	69111625	69121842
chr1	69161022	69182322
chr1	69261546	69272480
chr1	69305769	69316548
chr1	69352174	69362543
chr1	69541440	69556948
chr1	69559461	69575103
chr1	69650786	69661671
chr1	69789357	69799621
chr1	69872598	69887420
chr1	69888826	69900302
chr1	69951782	69962303
chr1	69976621	69988065
chr1	70036491	70050616
chr1	70140860	70151774
chr1	70170745	70185065
chr1	70790668	70805263
chr1	70826168	70839663
chr1	70973345	70986009
chr1	71003515	71013938
chr1	71380251	71394353
chr1	71445677	71459800
chr1	71931944	71943843
chr1	71954652	71966894
chr1	72018140	72031450
chr1	72050125	72062644
chr1	72373675	72387870
chr1	72621928	72633797
chr1	72667041	72680939
chr1	72839961	72850114
chr1	72946898	72962692
chr1	72977032	72988482
chr1	73040556	73057381
chr1	73057587	73086553
chr1	73139054	73151017
chr1	73179076	73189348
chr1	73217513	73244046
chr1	73277427	73290780
chr1	73310846	73324227
chr1	73324433	73339684
chr1	73473499	73488450
chr1	73499241	73509380
chr1	73516066	73526191
chr1	73541697	73551784
chr1	73735488	73748143
chr1	73754908	73766907
chr1	73795050	73805961
chr1	73815020	73830224
chr1	73861023	73880503
chr1	73893468	73908715
chr1	74193197	74207492
chr1	74207729	74219434
chr1	74275932	74288187
chr1	74314651	74326087
chr1	74329178	74343528
chr1	74358687	74377174
chr1	74442331	74460978
chr1	74461049	74472884
chr1	74519698	74529703
chr1	74863299	74875908
chr1	74973136	74985042
chr1	75001039	75015771
chr1	75021953	75033922
chr1	75115191	75126942
chr1	75147736	75161479
chr1	75268769	75284172
chr1	75324626	75334864
chr1	75492612	75504761
chr1	75515767	75530001
chr1	75561214	75574439
chr1	75610490	75626776
chr1	75640640	75660991
chr1	75667200	75677709
chr1	75838773	75855621
chr1	75876419	75888936
chr1	75912955	75925586
chr1	76060583	76074558
chr1	76093611	76104455
chr1	76402698	76412926
chr1	76457496	76469090
chr1	76480374	76490466
chr1	76655199	76665388
chr1	76806598	76822283
chr1	76829167	76839172
chr1	76949546	76961020
chr1	76972181	76984585
chr1	77001289	77014732
chr1	77102580	77120159
chr1	77194737	77212479
chr1	77218223	77230771
chr1	77340290	77352443
chr1	77485035	77495931
chr1	78494883	78506318
chr1	78525365	78535602
chr1	78546061	78556747
chr1	78560148	78572035
chr1	78610614	78626672
chr1	78720580	78732872
chr1	78743696	78754406
chr1	78789634	78800573
chr1	78844445	78859552
chr1	78862569	78874166
chr1	78900623	78914343
chr1	78932035	78942964
chr1	78979841	78994707
chr1	79040430	79054059
chr1	79125368	79137636
chr1	79145305	79163433
chr1	79287883	79303925
chr1	79387414	79397845
chr1	79401690	79414371
chr1	79649017	79660600
chr1	79766753	79778619
chr1	79974530	79986789
chr1	80028862	80040618
chr1	80187044	80200529
chr1	80255044	80265527
chr1	80265628	80281459
chr1	80283507	80299083
chr1	80323049	80345334
chr1	80491958	80505387
chr1	80626052	80639514
chr1	80789200	80805735
chr1	80850779	80863486
chr1	80863605	80877163
chr1	80943989	80955715
chr1	81011037	81032705
chr1	81105836	81118698
chr1	81173427	81184057
chr1	81440015	81450500
chr1	82321945	82332321
chr1	82355669	82367270
chr1	82860297	82871103
chr1	82994755	83006340
chr1	83181665	83192783
chr1	83359501	83371072
chr1	83373659	83383780
chr1	83405582	83417205
chr1	83418532	83430421
chr1	83501172	83514811
chr1	83588537	83600500
chr1	83600570	83617417
chr1	83731664	83744942
chr1	83824727	83840358
chr1	83919746	83937975
chr1	84111276	84121665
chr1	84284641	84300449
chr1	84396605	84414323
chr1	84564688	84576702
chr1	84956972	84968260
chr1	85550019	85560173
chr1	86059768	86073403
chr1	86157981	86178392
chr1	86305433	86321285
chr1	86333207	86345476
chr1	86559791	86582491
chr1	86585510	86597786
chr1	86613692	86624634
chr1	86816544	86829284
chr1	86859082	86873240
chr1	86891706	86912632
chr1	87385491	87397056
chr1	87429635	87439820
chr1	88256135	88269303
chr1	88272825	88284975
chr1	88540316	88550405
chr1	88654727	88666928
chr1	88669846	88683177
chr1	89262407	89274895
chr1	89304890	89322194
chr1	89369353	89380532
chr1	89427319	89438247
chr1	89454132	89475307
chr1	89537894	89554184
chr1	89604000	89614898
chr1	89626100	89636264
chr1	89640681	89658637
chr1	89709570	89723800
chr1	89725695	89737123
chr1	90293378	90306019
chr1	90645066	90655899
chr1	90656928	90667193
chr1	90724559	90738879
chr1	90754243	90764627
chr1	91522698	91534072
chr1	92765590	92777231
chr1	94027420	94038434
chr1	94254113	94264437
chr1	94602196	94618493
chr1	94646760	94660153
chr1	94743658	94754148
chr1	94937832	94951498
chr1	95097134	95108810
chr1	95445303	95458311
chr1	95526779	95538487
chr1	95632682	95645103
chr1	95689822	95705824
chr1	95719721	95731678
chr1	95743625	95754322
chr1	95759304	95775750
chr1	95975085	95993045
chr1	96005175	96021041
chr1	96033185	96045806
chr1	96064924	96082090
chr1	96142593	96153668
chr1	96205847	96215884
chr1	96264581	96280640
chr1	96286335	96298034
chr1	96440324	96450474
chr1	96507034	96529930
chr1	96574526	96586080
chr1	96610101	96634323
chr1	96666279	96680154
chr1	96761618	96773767
chr1	97089934	97102966
chr1	97121818	97137742
chr1	97142738	97157058
chr1	97274868	97290590
chr1	97355315	97367209
chr1	97392867	97403018
chr1	97502970	97513535
chr1	97554707	97567607
chr1	97593166	97603811
chr1	98370739	98382622
chr1	98382819	98396357
chr1	98439430	98453214
chr1	98462348	98476517
chr1	98521476	98531476
chr1	98744867	98763174
chr1	98793305	98805388
chr1	98873509	98884248
chr1	99037167	99054819
chr1	99345201	99358410
chr1	99397344	99407348
chr1	99462016	99473577
chr1	99571755	99583864
chr1	99602761	99614472
chr1	99619456	99635351
chr1	99635492	99662033
chr1	99693834	99706490
chr1	99744812	99755179
chr1	99923483	99934920
chr1	100434921	100444944
chr1	100772225	100782294
chr1	100789205	100810311
chr1	100834111	100846788
chr1	100870373	100880616
chr1	100898659	100913237
chr1	100924290	100936586
chr1	101047162	101069635
chr1	101075404	101089784
chr1	101343442	101354245
chr1	101391112	101402399
chr1	101647017	101657357
chr1	101657649	101668087
chr1	101783091	101795408
chr1	101846144	101858992
chr1	101885704	101896177
chr1	102034708	102052778
chr1	102295972	102307546
chr1	102376176	102386537
chr1	102404855	102414908
chr1	102431523	102442978
chr1	102443186	102459478
chr1	102497210	102510778
chr1	102524959	102548603
chr1	102548899	102566545
chr1	102574976	102586769
chr1	102597384	102612387
chr1	102689331	102699369
chr1	102718420	102734617
chr1	102741269	102751585
chr1	102763184	102773571
chr1	102780618	102794365
chr1	102980118	103000123
chr1	103024708	103040776
chr1	103064013	103079847
chr1	103080144	103098545
chr1	103328861	103338868
chr1	103369471	103380821
chr1	103455852	103467892
chr1	103471056	103483047
chr1	103486143	103500651
chr1	103500858	103513425
chr1	103554779	103568861
chr1	103569160	103584147
chr1	103690660	103708594
chr1	103708892	103723879
chr1	104163628	104176051
chr1	104252229	104263896
chr1	104264166	104275397
chr1	104285247	104296378
chr1	104321241	104333037
chr1	104342931	104368880
chr1	104393813	104405668
chr1	104455477	104465868
chr1	104466966	104477304
chr1	104558611	104573653
chr1	104643075	104655950
chr1	104715627	104743669
chr1	104825641	104836901
chr1	104896702	104910770
chr1	104929189	104958703
chr1	104994158	105011391
chr1	105040412	105051870
chr1	105151340	105168716
chr1	105213763	105225072
chr1	105238609	105252396
chr1	105275532	105290543
chr1	105342617	105354754
chr1	105361084	105378794
chr1	105397757	105414621
chr1	105453136	105463731
chr1	105473575	105484980
chr1	105560761	105573154
chr1	105575001	105585669
chr1	105600292	105615951
chr1	105679076	105690142
chr1	105723333	105744726
chr1	105794910	105807346
chr1	105958860	105968890
chr1	105979122	105993541
chr1	106001183	106018718
chr1	106033808	106044236
chr1	106121606	106132265
chr1	106132573	106167662
chr1	106176841	106192836
chr1	106280018	106302896
chr1	106356369	106366861
chr1	106502519	106513668
chr1	106533626	106544739
chr1	106552647	106567982
chr1	106601510	106612842
chr1	106619301	106636518
chr1	106642861	106660245
chr1	106668994	106685619
chr1	106702111	106713623
chr1	106713689	106727554
chr1	106927557	106943315
chr1	107064722	107074928
chr1	107075068	107086499
chr1	107192443	107206522
chr1	107226099	107241107
chr1	107272064	107282976
chr1	107372107	107382217
chr1	107423985	107435036
chr1	107479481	107498466
chr1	108029598	108041798
chr1	108142893	108156985
chr1	108175017	108187329
chr1	108420701	108432936
chr1	108503194	108515870
chr1	108545984	108559508
chr1	108700461	108713845
chr1	108828760	108841534
chr1	108852415	108869839
chr1	110192868	110207157
chr1	111163900	111188199
chr1	111205273	111216218
chr1	111267464	111283252
chr1	111324175	111342283
chr1	111367931	111381863
chr1	111387487	111397626
chr1	111397718	111409368
chr1	111415066	111430280
chr1	111600516	111614568
chr1	112552141	112572196
chr1	112631366	112644632
chr1	114105481	114117386
chr1	114514371	114525428
chr1	114662083	114679889
chr1	115231435	115244430
chr1	115272265	115284240
chr1	115311129	115321407
chr1	115337807	115348397
chr1	115355008	115368299
chr1	115487673	115499138
chr1	115584439	115595159
chr1	115702612	115713460
chr1	115725509	115738202
chr1	116318710	116329809
chr1	116391587	116406069
chr1	116916813	116928048
chr1	117813339	117832357
chr1	117858534	117870357
chr1	118057346	118077018
chr1	118081725	118093000
chr1	118107569	118120019
chr1	118337711	118351898
chr1	118568809	118592173
chr1	118689173	118706241
chr1	118853986	118875839
chr1	118880746	118894161
chr1	118910403	118926847
chr1	118965753	118981712
chr1	118997169	119008031
chr1	119014409	119026078
chr1	119032918	119045945
chr1	119046257	119064102
chr1	119117944	119128669
chr1	119142200	119152309
chr1	119360615	119371636
chr1	119458351	119468355
chr1	119862495	119874196
chr1	120037389	120048923
chr1	120842580	120853428
chr1	120919648	120934055
chr1	120940744	120960128
chr1	120985372	120995381
chr1	120997537	121009237
chr1	121016603	121036753
chr1	141497893	141509139
chr1	141787154	141800062
chr1	141883901	141895157
chr1	142114841	142134338
chr1	142360472	142371721
chr1	143528893	143544145
chr1	144741518	144756787
chr1	144926008	144936743
chr1	144944689	144958343
chr1	145001977	145013212
chr1	145238757	145249008
chr1	145258320	145270555
chr1	145277950	145288873
chr1	145320162	145330745
chr1	145332512	145350834
chr1	145396265	145409787
chr1	146038566	146053829
chr1	146850019	146863405
chr1	146932643	146948287
chr1	147012106	147025448
chr1	147094555	147109971
chr1	147271085	147286245
chr1	147333603	147344742
chr1	147352505	147366916
chr1	147407884	147419034
chr1	150449612	150462520
chr1	150469632	150480346
chr1	150499133	150513971
chr1	150614330	150624455
chr1	150712892	150727449
chr1	150820585	150831546
chr1	150846489	150859490
chr1	150936734	150951115
chr1	151066148	151087134
chr1	151098615	151109557
chr1	151247982	151261605
chr1	151270652	151283504
chr1	151302193	151314162
chr1	151422487	151439709
chr1	151641483	151652718
chr1	152006110	152020480
chr1	153314235	153326833
chr1	155489301	155501354
chr1	155506371	155517109
chr1	155528705	155541113
chr1	155548314	155568871
chr1	155573305	155588600
chr1	155657511	155673737
chr1	155839666	155852916
chr1	155861377	155873857
chr1	155948928	155960305
chr1	156047492	156058619
chr1	156107671	156118064
chr1	156118155	156129703
chr1	156131314	156149752
chr1	156452080	156462694
chr1	156472029	156483284
chr1	156537467	156549715
chr1	156606503	156631281
chr1	156661830	156677010
chr1	156712988	156728657
chr1	156767979	156778748
chr1	156858989	156869809
chr1	156913079	156924102
chr1	156965231	156977225
chr1	157182431	157197548
chr1	157579994	157591834
chr1	157614593	157629499
chr1	157645239	157660365
chr1	157682237	157702258
chr1	157729535	157741317
chr1	157767755	157780741
chr1	157801866	157811991
chr1	157829771	157839779
chr1	157847086	157865352
chr1	158440506	158460046
chr1	158703319	158719594
chr1	158742117	158757548
chr1	158839314	158849415
chr1	159128258	159138780
chr1	160431629	160443188
chr1	160545429	160555568
chr1	160977974	160996427
chr1	161307383	161317445
chr1	161660876	161672012
chr1	161727673	161742931
chr1	161874829	161888002
chr1	162094997	162105261
chr1	162146677	162162749
chr1	162192870	162212568
chr1	162236417	162247886
chr1	162258674	162270189
chr1	162350476	162365321
chr1	162422612	162436885
chr1	162450403	162461124
chr1	162479821	162493148
chr1	162498734	162520689
chr1	162520984	162535523
chr1	162582881	162595037
chr1	163249888	163260066
chr1	163332353	163344293
chr1	163581740	163593374
chr1	164200487	164211199
chr1	164332500	164347561
chr1	164397270	164408217
chr1	164453902	164488090
chr1	164725065	164741058
chr1	164801043	164811482
chr1	164877881	164895451
chr1	164935501	164949232
chr1	164978835	164991582
chr1	165029699	165042496
chr1	165400355	165410505
chr1	166095874	166106371
chr1	166582023	166592502
chr1	166634001	166646838
chr1	166684275	166697899
chr1	166748497	166759332
chr1	166871494	166882049
chr1	167006665	167021222
chr1	167117791	167128119
chr1	167157494	167176081
chr1	167225368	167235379
chr1	167482741	167493916
chr1	167511371	167521467
chr1	167632402	167655158
chr1	167683280	167696731
chr1	167735242	167748007
chr1	167791633	167802434
chr1	167891430	167909631
chr1	168320180	168332136
chr1	168336070	168363604
chr1	168467494	168478203
chr1	168605243	168623616
chr1	168633345	168644342
chr1	168738956	168750582
chr1	168959869	168971652
chr1	169040402	169056558
chr1	169158621	169168921
chr1	169173588	169185716
chr1	169227463	169240834
chr1	169265247	169276347
chr1	169471729	169482356
chr1	169540553	169550776
chr1	170424140	170445742
chr1	170462479	170473043
chr1	170503775	170518080
chr1	170549465	170564595
chr1	170589161	170601710
chr1	170850893	170861014
chr1	170936620	170952804
chr1	171083110	171094692
chr1	171136005	171147413
chr1	171147941	171159253
chr1	171215031	171229993
chr1	171294726	171313309
chr1	171386748	171398669
chr1	171461378	171474699
chr1	171487539	171498356
chr1	171500217	171513286
chr1	171524221	171534410
chr1	171538396	171553915
chr1	171600879	171618571
chr1	171708621	171719203
chr1	172357971	172368654
chr1	172611825	172621928
chr1	172642628	172654518
chr1	172840906	172860633
chr1	172878846	172891934
chr1	173332613	173344830
chr1	173447511	173459981
chr1	173466460	173476558
chr1	173476834	173486969
chr1	173666447	173680746
chr1	173756007	173768917
chr1	174010284	174021507
chr1	174224603	174253278
chr1	174362511	174372674
chr1	174490108	174502320
chr1	174586925	174600256
chr1	174626567	174648833
chr1	174650266	174666374
chr1	174734536	174745479
chr1	174879056	174891882
chr1	174903030	174917284
chr1	175043555	175060406
chr1	175603858	175622587
chr1	175636410	175649217
chr1	175686037	175700197
chr1	175721205	175737109
chr1	175737241	175749213
chr1	175755395	175766378
chr1	175786665	175798254
chr1	175802416	175813312
chr1	175866265	175877273
chr1	175994274	176004686
chr1	176038628	176050504
chr1	176751465	176762226
chr1	177123228	177133789
chr1	177151293	177162750
chr1	177768693	177780148
chr1	177917761	177929278
chr1	178566212	178579544
chr1	178930018	178942370
chr1	179790768	179801951
chr1	179880166	179890460
chr1	180052435	180073193
chr1	180082713	180093556
chr1	180106703	180117093
chr1	180179728	180198317
chr1	180700836	180711605
chr1	181274085	181285212
chr1	181886319	181900200
chr1	182276976	182288574
chr1	182303699	182315979
chr1	182925538	182940128
chr1	183486718	183498529
chr1	183810956	183830622
chr1	183875092	183886864
chr1	183941551	183952896
chr1	184068073	184078117
chr1	184115227	184129730
chr1	184352417	184371778
chr1	184489094	184500218
chr1	184752204	184770786
chr1	184779019	184793516
chr1	185265655	185276268
chr1	185277367	185287818
chr1	185468673	185478759
chr1	185539880	185553174
chr1	185570779	185589068
chr1	185639318	185652194
chr1	185684377	185694890
chr1	185758698	185770228
chr1	185789765	185804700
chr1	185822981	185843837
chr1	186028194	186039024
chr1	186051081	186063757
chr1	186064051	186082870
chr1	186104750	186120585
chr1	186150530	186163068
chr1	186191681	186204849
chr1	186288558	186300090
chr1	186300387	186313815
chr1	186446714	186466249
chr1	186487865	186511252
chr1	186520829	186540700
chr1	186563019	186577284
chr1	186610838	186626774
chr1	186631655	186654207
chr1	186792734	186804626
chr1	186876772	186891454
chr1	186894803	186909064
chr1	186909388	186924864
chr1	186946500	186958922
chr1	186964437	186977148
chr1	186980510	187004354
chr1	187004655	187019332
chr1	187099301	187110843
chr1	187184135	187198476
chr1	187220685	187233011
chr1	187238054	187253832
chr1	187370911	187383968
chr1	187402679	187427703
chr1	187430831	187442490
chr1	187443605	187460422
chr1	187465318	187478363
chr1	187494877	187505568
chr1	187526198	187539517
chr1	187539695	187556746
chr1	187557050	187568048
chr1	187644901	187655145
chr1	187718273	187728956
chr1	187746078	187756761
chr1	187849504	187861191
chr1	187914386	187925904
chr1	187971845	187998939
chr1	188001569	188013540
chr1	188047473	188059256
chr1	188069375	188079958
chr1	188105494	188116911
chr1	188139863	188161305
chr1	188188351	188204910
chr1	188205214	188220824
chr1	188221134	188232884
chr1	188244400	188254835
chr1	188277930	188291202
chr1	188456993	188468870
chr1	188597455	188608896
chr1	188724031	188734516
chr1	188767544	188778914
chr1	188781003	188795470
chr1	188861383	188879896
chr1	188921874	188932882
chr1	188960057	188976741
chr1	189013232	189036627
chr1	189040513	189058895
chr1	189059199	189070081
chr1	189082981	189104279
chr1	189130673	189149601
chr1	189180952	189194920
chr1	189195702	189210755
chr1	189233997	189247146
chr1	189290558	189308326
chr1	189310556	189327490
chr1	189334983	189351904
chr1	189407137	189417364
chr1	189429700	189441210
chr1	189454739	189466473
chr1	189467858	189478028
chr1	189478360	189496603
chr1	189609219	189622011
chr1	189627970	189639832
chr1	189639933	189654231
chr1	189671617	189684662
chr1	189761904	189775855
chr1	189784079	189806996
chr1	189807245	189822777
chr1	189871069	189881542
chr1	189912817	189923255
chr1	189923439	189934871
chr1	190011865	190029594
chr1	190046351	190060017
chr1	190065137	190077901
chr1	190086556	190103227
chr1	190206774	190222929
chr1	190247549	190260034
chr1	190291668	190302042
chr1	190320510	190331551
chr1	190473158	190489717
chr1	190490037	190501634
chr1	190610050	190626241
chr1	190630988	190643688
chr1	190730705	190744141
chr1	190762256	190776454
chr1	190944689	190957039
chr1	191043106	191053765
chr1	191504935	191515360
chr1	191662729	191674513
chr1	191674734	191689457
chr1	191733603	191750273
chr1	191858883	191870787
chr1	191870992	191888893
chr1	191898859	191909261
chr1	191927876	191939373
chr1	192009743	192022274
chr1	192212121	192223498
chr1	192349100	192361553
chr1	192407637	192426422
chr1	192428335	192444165
chr1	192484497	192504575
chr1	192592506	192604016
chr1	192684621	192698309
chr1	192698469	192727696
chr1	192855486	192879972
chr1	192893723	192906102
chr1	192910534	192922132
chr1	192995061	193005389
chr1	193036845	193048861
chr1	193063867	193074126
chr1	193168188	193179523
chr1	193311453	193324492
chr1	193336915	193351115
chr1	193418167	193430462
chr1	193445919	193456377
chr1	193561136	193577172
chr1	193721841	193741790
chr1	193754090	193764201
chr1	193818800	193834148
chr1	193937054	193949454
chr1	194113069	194136397
chr1	194287147	194298637
chr1	194312622	194322679
chr1	194329111	194349483
chr1	194387834	194411918
chr1	194449443	194463177
chr1	194463225	194473339
chr1	194673924	194683939
chr1	194716639	194730151
chr1	194776855	194797341
chr1	194842064	194852437
chr1	194913755	194924374
chr1	194950706	194962972
chr1	194963263	194977844
chr1	194988364	195004201
chr1	195013765	195026196
chr1	195033998	195046344
chr1	195073047	195088885
chr1	195158915	195170558
chr1	195229350	195242180
chr1	195309097	195322825
chr1	195594759	195608363
chr1	195722345	195732644
chr1	195738832	195755838
chr1	195792566	195805862
chr1	195903452	195915619
chr1	196030124	196040569
chr1	196186817	196198388
chr1	196268065	196284475
chr1	196446772	196460812
chr1	196462311	196474289
chr1	196483253	196493909
chr1	196541921	196553883
chr1	196601308	196612638
chr1	196835644	196848657
chr1	196980193	196998671
chr1	197045058	197058553
chr1	197448267	197459710
chr1	197667011	197687331
chr1	197696029	197713132
chr1	197766701	197788839
chr1	197828153	197846713
chr1	197861434	197878218
chr1	199469166	199481484
chr1	201486049	201498811
chr1	201644091	201655955
chr1	204101460	204112556
chr1	204117483	204131944
chr1	205403131	205414215
chr1	205432792	205444802
chr1	205445113	205457395
chr1	205488717	205500928
chr1	205503987	205517745
chr1	205518531	205533212
chr1	205607490	205619427
chr1	206475494	206486065
chr1	206678178	206689570
chr1	206723239	206739857
chr1	206941280	206953361
chr1	207412785	207426670
chr1	207462443	207477132
chr1	208149460	208161572
chr1	208210946	208221406
chr1	208274254	208286055
chr1	208300281	208310412
chr1	208826418	208844048
chr1	209124539	209138550
chr1	209190795	209201524
chr1	209638276	209648996
chr1	211386691	211397180
chr1	211449688	211460297
chr1	211563591	211573610
chr1	211745736	211759846
chr1	211865081	211877776
chr1	212961099	212971120
chr1	213020787	213037353
chr1	213099304	213113810
chr1	213481884	213494402
chr1	213520197	213530924
chr1	213588267	213606630
chr1	213613162	213628364
chr1	213663973	213675267
chr1	213677867	213688943
chr1	213743783	213755545
chr1	213769533	213791741
chr1	214027971	214038300
chr1	214087634	214099221
chr1	214127122	214137368
chr1	214306879	214316919
chr1	214452642	214462664
chr1	214541015	214557529
chr1	214583507	214594989
chr1	214611007	214623639
chr1	214645121	214655191
chr1	214719784	214732175
chr1	215676826	215687317
chr1	216054833	216066713
chr1	216114590	216129562
chr1	216202126	216216053
chr1	216244750	216262137
chr1	216936726	216948851
chr1	216987737	217002451
chr1	217220893	217231571
chr1	217253099	217265682
chr1	217276447	217286452
chr1	217327752	217340155
chr1	217346698	217359415
chr1	217420251	217434041
chr1	217622627	217635785
chr1	217952814	217964795
chr1	218085939	218099529
chr1	219095572	219107959
chr1	219356027	219375248
chr1	219490377	219506921
chr1	219600381	219614013
chr1	219632982	219644485
chr1	219821750	219833007
chr1	220047665	220060242
chr1	220364167	220384294
chr1	220467741	220483999
chr1	220587372	220599092
chr1	221236759	221250172
chr1	221600125	221615700
chr1	221632656	221643163
chr1	221679946	221695881
chr1	222181691	222192070
chr1	222282679	222299265
chr1	222794756	222808662
chr1	223263050	223274538
chr1	223352540	223372924
chr1	223378378	223391671
chr1	223456501	223485753
chr1	223564211	223574451
chr1	223780958	223795476
chr1	224751944	224762682
chr1	225300423	225310697
chr1	225929215	225940521
chr1	226590372	226602789
chr1	228101292	228111574
chr1	228623391	228633729
chr1	228671631	228682889
chr1	228721664	228734234
chr1	228799595	228819527
chr1	228855890	228866272
chr1	229059051	229070098
chr1	230203747	230215175
chr1	230600180	230615467
chr1	231672564	231683711
chr1	231809275	231819993
chr1	231961997	231973779
chr1	232023324	232036324
chr1	232086563	232098639
chr1	232247974	232260078
chr1	233937576	233947831
chr1	235248301	235258467
chr1	236263349	236277910
chr1	236654587	236671019
chr1	236677652	236690948
chr1	236899647	236910540
chr1	236918507	236929662
chr1	237075621	237088712
chr1	237128229	237138710
chr1	237155783	237166063
chr1	237298623	237309029
chr1	237309137	237319627
chr1	237359685	237370172
chr1	237449345	237461431
chr1	237864847	237877766
chr1	237943257	237953494
chr1	239121172	239132515
chr1	239146217	239156972
chr1	239803210	239814727
chr1	240273863	240284815
chr1	240375897	240389920
chr1	240397681	240409544
chr1	240710005	240722154
chr1	240812541	240823063
chr1	240995137	241007341
chr1	242414761	242425898
chr1	242768084	242781706
chr1	244080650	244095380
chr1	244583916	244594295
chr1	244939637	244951462
chr1	245846615	245866723
chr1	245875793	245886114
chr1	246024991	246042597
chr1	246146859	246158736
chr1	246182815	246197119
chr1	246213195	246224038
chr1	246232794	246246753
chr1	246294647	246308124
chr1	246355818	246368241
chr1	246369407	246379737
chr1	246380035	246391617
chr1	246392027	246402758
chr1	246404403	246425518
chr1	246425848	246441449
chr1	246441750	246454585
chr1	246478232	246502454
chr1	246518051	246533775
chr1	246534974	246550134
chr1	246561338	246571581
chr1	246615955	246628347
chr1	246717829	246728151
chr1	246729031	246750513
chr1	246755960	246778893
chr1	246779777	246790098
chr1	246835307	246849627
chr10	475588	491059
chr10	493795	504417
chr10	1243288	1253564
chr10	1285229	1297176
chr10	1333010	1343253
chr10	1400496	1421735
chr10	1427376	1437606
chr10	1681187	1695813
chr10	1842466	1865037
chr10	1990002	2000067
chr10	2690498	2708941
chr10	2818462	2830985
chr10	2831081	2841094
chr10	2905476	2917204
chr10	4003927	4016424
chr10	4398817	4410097
chr10	4595831	4608954
chr10	4680569	4691398
chr10	4751505	4764701
chr10	4934316	4944621
chr10	4958030	4968591
chr10	4997756	5024860
chr10	5025152	5037591
chr10	5119865	5132201
chr10	5138957	5155146
chr10	5168715	5183747
chr10	5194633	5214589
chr10	5230987	5242568
chr10	5263508	5293937
chr10	6437299	6449811
chr10	6870168	6885611
chr10	7084199	7095667
chr10	7215098	7225698
chr10	8749652	8760495
chr10	8983884	8994938
chr10	9118064	9128119
chr10	9448210	9469347
chr10	9502461	9520751
chr10	9525224	9536650
chr10	9643421	9654866
chr10	9721532	9732963
chr10	9775585	9787151
chr10	9790387	9804867
chr10	9805166	9815403
chr10	9881822	9892866
chr10	9925434	9938267
chr10	9945571	9959129
chr10	10089108	10101155
chr10	10180818	10192487
chr10	10303438	10317480
chr10	10542136	10555709
chr10	10730005	10742227
chr10	11066240	11079086
chr10	11205519	11215593
chr10	11296264	11308144
chr10	15995995	16008251
chr10	16237133	16249383
chr10	16249831	16263102
chr10	16787946	16800702
chr10	17799359	17814167
chr10	18346493	18357647
chr10	18910774	18922851
chr10	19103693	19115971
chr10	19261511	19273510
chr10	19577766	19589676
chr10	19621851	19642092
chr10	19687675	19699504
chr10	20226755	20239241
chr10	20508856	20520853
chr10	20690733	20702038
chr10	20760762	20773670
chr10	20908991	20920047
chr10	20979953	20991901
chr10	21080237	21090310
chr10	21106916	21117868
chr10	21432448	21445599
chr10	22130092	22140994
chr10	22389467	22399610
chr10	22448171	22463532
chr10	22712852	22723656
chr10	22846461	22857328
chr10	23199984	23225053
chr10	23905932	23929861
chr10	23994468	24007230
chr10	24171571	24187113
chr10	24346295	24356799
chr10	25544771	25557010
chr10	25693175	25707717
chr10	25838949	25850988
chr10	25945732	25957181
chr10	25984059	25994254
chr10	26285546	26297891
chr10	26402567	26413422
chr10	26425800	26436133
chr10	26680601	26691250
chr10	27853165	27864741
chr10	27962337	27973583
chr10	28135377	28145680
chr10	28239728	28250135
chr10	28355994	28369314
chr10	31270307	31282795
chr10	31575281	31586079
chr10	31743163	31754920
chr10	31767784	31778741
chr10	31794773	31809423
chr10	32809420	32819447
chr10	32820699	32833048
chr10	32860358	32871283
chr10	32914307	32930051
chr10	32949157	32963330
chr10	32984781	32995200
chr10	33003745	33018675
chr10	33018969	33049765
chr10	33050043	33060704
chr10	33067706	33082359
chr10	33082511	33105428
chr10	33121735	33133683
chr10	33163538	33176457
chr10	33181536	33192290
chr10	33192514	33210863
chr10	33216049	33232002
chr10	34014107	34025682
chr10	36299159	36310994
chr10	36439231	36451300
chr10	37367028	37380937
chr10	37535757	37561697
chr10	37654166	37664675
chr10	37744460	37754890
chr10	37864403	37874421
chr10	37922299	37940376
chr10	38028341	38039415
chr10	38039719	38051357
chr10	38154675	38166033
chr10	38223083	38234990
chr10	38376589	38387417
chr10	38511712	38521927
chr10	38990988	39002166
chr10	39028641	39041863
chr10	41946810	41962896
chr10	41968397	41981349
chr10	41981409	41996843
chr10	42069450	42080717
chr10	42247186	42258758
chr10	42341149	42358405
chr10	42406022	42416921
chr10	42478360	42489525
chr10	42743264	42754236
chr10	42775840	42787010
chr10	43573718	43590171
chr10	43590391	43607129
chr10	43622381	43632770
chr10	43645895	43656677
chr10	43762102	43772842
chr10	43843378	43857012
chr10	43897634	43914225
chr10	43917336	43933755
chr10	44056506	44066725
chr10	44082583	44093190
chr10	44107742	44117895
chr10	44118029	44128477
chr10	44258824	44270409
chr10	44290028	44309179
chr10	44398730	44416701
chr10	44614940	44630688
chr10	44817227	44831627
chr10	44849421	44862813
chr10	45072773	45091094
chr10	45140124	45150266
chr10	45150607	45167022
chr10	45167857	45186474
chr10	45599215	45609367
chr10	46220943	46232711
chr10	46701762	46713523
chr10	47055396	47067178
chr10	47235980	47246751
chr10	47460311	47470374
chr10	47755853	47767621
chr10	47894308	47905079
chr10	48165930	48179332
chr10	48277781	48292138
chr10	48610695	48622456
chr10	49207275	49220173
chr10	49627221	49638123
chr10	49793441	49803906
chr10	50030641	50046529
chr10	50076299	50086534
chr10	50102820	50116666
chr10	50118977	50135758
chr10	50195893	50208402
chr10	50345920	50358033
chr10	50546526	50557375
chr10	51554170	51564227
chr10	52691952	52702993
chr10	53035815	53048265
chr10	53058758	53068917
chr10	53224775	53238079
chr10	53368647	53379095
chr10	53485076	53497687
chr10	54180215	54191576
chr10	54220242	54236682
chr10	54261856	54279096
chr10	54480398	54492215
chr10	54568677	54579943
chr10	54611184	54624411
chr10	54624487	54638019
chr10	54760020	54773349
chr10	54844350	54854415
chr10	54976929	54987879
chr10	54988181	55000552
chr10	55428840	55446785
chr10	55690699	55700972
chr10	55725936	55737701
chr10	55967065	55977820
chr10	56020549	56037950
chr10	56167464	56177571
chr10	56212152	56224429
chr10	56264244	56277548
chr10	56390123	56402022
chr10	56507613	56518039
chr10	56544017	56554592
chr10	56566101	56582265
chr10	56710355	56722133
chr10	56747055	56764079
chr10	56797377	56809310
chr10	56809455	56821269
chr10	56827655	56837946
chr10	56841104	56859858
chr10	57030621	57042782
chr10	57095006	57107096
chr10	57108795	57124690
chr10	57129987	57146625
chr10	57197047	57207626
chr10	57240241	57252232
chr10	57431642	57458027
chr10	57461298	57472190
chr10	57488780	57499881
chr10	57500015	57511750
chr10	57577623	57588143
chr10	57612519	57636171
chr10	57676319	57691677
chr10	57806698	57823529
chr10	57869185	57880203
chr10	57929991	57945191
chr10	57978868	58020732
chr10	58065294	58075383
chr10	58081712	58091972
chr10	58142419	58153646
chr10	58166653	58177469
chr10	58188188	58199380
chr10	58321731	58333897
chr10	58361358	58374313
chr10	58451860	58469388
chr10	58650157	58662219
chr10	58685566	58695778
chr10	58700253	58716088
chr10	58871035	58882826
chr10	58913418	58927862
chr10	58970033	58987685
chr10	59616539	59626784
chr10	59958548	59971632
chr10	59984119	59994200
chr10	60022670	60034152
chr10	60103697	60124688
chr10	60289124	60301231
chr10	60301544	60314659
chr10	60320344	60330345
chr10	60387976	60400751
chr10	60478702	60491076
chr10	60590445	60600477
chr10	60723142	60733632
chr10	60822870	60833186
chr10	60890407	60906409
chr10	60955294	60967045
chr10	61947844	61957886
chr10	62121283	62131739
chr10	62756884	62771677
chr10	62781275	62792524
chr10	62795581	62812947
chr10	62828430	62840777
chr10	62985117	62998737
chr10	63012632	63022911
chr10	63115627	63126258
chr10	63156840	63169432
chr10	63391814	63401989
chr10	63744772	63756044
chr10	63756358	63772484
chr10	63779062	63792785
chr10	63885689	63896571
chr10	64023692	64038532
chr10	64131246	64141533
chr10	65215589	65225806
chr10	65276020	65289759
chr10	65406031	65433518
chr10	65434784	65444801
chr10	65547909	65560657
chr10	65630346	65640801
chr10	65651782	65662142
chr10	65746216	65759160
chr10	65771835	65783778
chr10	66229838	66251960
chr10	66366775	66377125
chr10	66381105	66397652
chr10	66431552	66441888
chr10	66504398	66515404
chr10	66522945	66543805
chr10	66569420	66581223
chr10	66674241	66687097
chr10	66913973	66924095
chr10	66926916	66942575
chr10	66942875	66959987
chr10	66991466	67002322
chr10	67011927	67025079
chr10	67028692	67039341
chr10	67127734	67144470
chr10	67407584	67418714
chr10	67576619	67593479
chr10	67894549	67910362
chr10	67933531	67946703
chr10	68005468	68019932
chr10	68039127	68051104
chr10	68223199	68233357
chr10	68325891	68338995
chr10	68658398	68670901
chr10	68782976	68796181
chr10	68813283	68825542
chr10	68825718	68846088
chr10	68864603	68876586
chr10	68901613	68916291
chr10	68980255	69000947
chr10	69006278	69016795
chr10	69017124	69035447
chr10	69098869	69111638
chr10	69127327	69150434
chr10	69166898	69184678
chr10	72524779	72535078
chr10	75294802	75305171
chr10	77002014	77016107
chr10	77163047	77174306
chr10	77273419	77286823
chr10	77535811	77546091
chr10	77818726	77828868
chr10	77896581	77908888
chr10	77917753	77928796
chr10	78030295	78055927
chr10	78128418	78147057
chr10	78175098	78188316
chr10	78240701	78255131
chr10	78274970	78285640
chr10	80251842	80264103
chr10	80997672	81010517
chr10	81045157	81056042
chr10	81062141	81072607
chr10	81317617	81330462
chr10	81365103	81375968
chr10	81382079	81392643
chr10	81699878	81712795
chr10	82400784	82411229
chr10	82575775	82592156
chr10	82612463	82638387
chr10	82676822	82687916
chr10	82757324	82767995
chr10	82790143	82800574
chr10	82806039	82816124
chr10	82819773	82831339
chr10	82836079	82848533
chr10	82953739	82966668
chr10	82977132	82990718
chr10	82997611	83015895
chr10	83023848	83034629
chr10	83034940	83046312
chr10	83230196	83241349
chr10	83306253	83325896
chr10	83334758	83350271
chr10	83386393	83397158
chr10	83400214	83413372
chr10	83440346	83455648
chr10	83481279	83492754
chr10	84021184	84032220
chr10	84272081	84283997
chr10	84352464	84363638
chr10	84524862	84538027
chr10	84581536	84591762
chr10	84835194	84849617
chr10	84945860	84962614
chr10	85058249	85074178
chr10	85210334	85224063
chr10	85478145	85489112
chr10	85505384	85516463
chr10	85526983	85537007
chr10	85537311	85552735
chr10	86117374	86128167
chr10	86472753	86483636
chr10	86513775	86535813
chr10	86555378	86571073
chr10	86627614	86638341
chr10	86717473	86728052
chr10	86772509	86789898
chr10	86796854	86819483
chr10	86819632	86829823
chr10	86832763	86844724
chr10	86957205	86976239
chr10	87022491	87047779
chr10	87047902	87062270
chr10	87072132	87088215
chr10	87134534	87153430
chr10	87153588	87164448
chr10	87244622	87257272
chr10	87294373	87322305
chr10	87465943	87481254
chr10	87516230	87530193
chr10	87536874	87547152
chr10	87576070	87595987
chr10	87624915	87637084
chr10	89149356	89161123
chr10	89714789	89724814
chr10	90067131	90077515
chr10	90141307	90153489
chr10	90189528	90201615
chr10	90242456	90252834
chr10	90369125	90390324
chr10	91064419	91077004
chr10	91513030	91531927
chr10	91641705	91662559
chr10	91669043	91695220
chr10	91758941	91774009
chr10	91848553	91875564
chr10	91901553	91913066
chr10	91926647	91936916
chr10	91976098	91991072
chr10	92081490	92094595
chr10	92189022	92201128
chr10	92239380	92251240
chr10	92251517	92271350
chr10	92312662	92326600
chr10	92404172	92418230
chr10	92442731	92457772
chr10	92472021	92483282
chr10	92510639	92522527
chr10	92928426	92940110
chr10	92991285	93008882
chr10	93068770	93079555
chr10	93108043	93123040
chr10	93247346	93260567
chr10	93476011	93487491
chr10	93498503	93509910
chr10	93724603	93736937
chr10	96398983	96414678
chr10	96437338	96456137
chr10	96534637	96555347
chr10	96570860	96603293
chr10	96624526	96639866
chr10	96640975	96651373
chr10	96656536	96667171
chr10	96703118	96714746
chr10	96722467	96735642
chr10	96791563	96805553
chr10	96805869	96817597
chr10	96828961	96841831
chr10	96848927	96866586
chr10	96867268	96885208
chr10	96895637	96917773
chr10	96934446	96944549
chr10	97684918	97695523
chr10	97854623	97864818
chr10	100242279	100252675
chr10	100412545	100423509
chr10	100445330	100455734
chr10	100528575	100541509
chr10	100671000	100683467
chr10	100771214	100783246
chr10	100870519	100881575
chr10	102570484	102585108
chr10	102778367	102790332
chr10	105813958	105829392
chr10	105896981	105911382
chr10	106206440	106218165
chr10	106386181	106397929
chr10	106469453	106479607
chr10	106701831	106717439
chr10	106973419	106985456
chr10	107039292	107051578
chr10	107124923	107139416
chr10	107139942	107157124
chr10	107197502	107208025
chr10	107296216	107309927
chr10	107316064	107327021
chr10	107328188	107342920
chr10	107422928	107436978
chr10	107484275	107494488
chr10	107537407	107549055
chr10	107762841	107775660
chr10	107780916	107795592
chr10	107845716	107871144
chr10	107907713	107920390
chr10	108066380	108079176
chr10	108851408	108863153
chr10	109183995	109196008
chr10	109312249	109329431
chr10	109528739	109539578
chr10	109582129	109594196
chr10	109627328	109638289
chr10	109662072	109675640
chr10	109765354	109776350
chr10	110014947	110027667
chr10	110066343	110078901
chr10	110261798	110273895
chr10	110275956	110291378
chr10	110298115	110308800
chr10	110376660	110388358
chr10	110528142	110553048
chr10	110564716	110582137
chr10	110694410	110704445
chr10	110831072	110841400
chr10	110876340	110887313
chr10	111046517	111060520
chr10	111084141	111094420
chr10	111342960	111353726
chr10	111354034	111364281
chr10	111429484	111443355
chr10	111539476	111560134
chr10	111571169	111582820
chr10	111607416	111621005
chr10	112895558	112905993
chr10	113088313	113101041
chr10	113236959	113252017
chr10	113382552	113393415
chr10	113639282	113649308
chr10	113849207	113863347
chr10	114950304	114960834
chr10	116853089	116868682
chr10	117060987	117072950
chr10	117196991	117211833
chr10	117231110	117242143
chr10	117257239	117267974
chr10	117276921	117289978
chr10	117319762	117344004
chr10	117448298	117462083
chr10	117533717	117547418
chr10	117782433	117794202
chr10	119650547	119663213
chr10	119815258	119825433
chr10	120060016	120075782
chr10	120150296	120161192
chr10	120392046	120409781
chr10	122006231	122020170
chr10	122091298	122101572
chr10	122184158	122194163
chr10	122356719	122367016
chr10	122878600	122889303
chr10	124615708	124627755
chr10	124665021	124679214
chr10	125933611	125948160
chr10	126297739	126308688
chr10	126956671	126967109
chr10	127237324	127247598
chr10	127621669	127632277
chr10	127824355	127837585
chr10	128019574	128032673
chr10	128036761	128049319
chr10	128115516	128126414
chr10	128242145	128257818
chr10	128262687	128274655
chr10	128352355	128363384
chr10	129052918	129065870
chr10	129078280	129088718
chr10	129158416	129171886
chr10	129273258	129285666
chr10	129455599	129465829
chr10	129517968	129527998
chr10	129577858	129590044
chr10	129745487	129760623
chr10	130010887	130022175
chr10	130115381	130127384
chr10	130209730	130221970
chr10	130252973	130269605
chr10	130278421	130290035
chr10	130315987	130333088
chr10	130338782	130353270
chr10	130381726	130392574
chr10	130450794	130463280
chr10	130763187	130781203
chr10	130850259	130861072
chr10	130877611	130888245
chr10	130989367	131004766
chr10	131228060	131238698
chr10	131434523	131444713
chr10	131493501	131503632
chr10	132004448	132016873
chr10	132101419	132118274
chr10	132186755	132199489
chr10	132286762	132302517
chr10	132314585	132328949
chr10	132353812	132367346
chr10	132558512	132571643
chr10	132931845	132942578
chr10	133008066	133018605
chr10	133381514	133393830
chr10	133502571	133512580
chr10	133959391	133975509
chr10	134166188	134176716
chr10	134212585	134224091
chr10	134335393	134347203
chr10	134350738	134368059
chr10	134482377	134493624
chr10	134496686	134508346
chr10	134580967	134591628
chr10	134591734	134604072
chr10	134604236	134629986
chr10	134630594	134642678
chr10	135133700	135149951
chr10	135244050	135257078
chr10	135265805	135276705
chr10	135300316	135314295
chr11	60081	79404
chr11	177945	191301
chr11	1251329	1262155
chr11	1262451	1273709
chr11	1659561	1672207
chr11	2190088	2202802
chr11	2297354	2307920
chr11	2419795	2430896
chr11	2501306	2512614
chr11	2634110	2644910
chr11	2668130	2679672
chr11	2792959	2804561
chr11	4232611	4247499
chr11	4274897	4289764
chr11	4326085	4340947
chr11	4370396	4387191
chr11	4451501	4465113
chr11	4465620	4476749
chr11	4477829	4490078
chr11	4525069	4545241
chr11	4584541	4595362
chr11	4601426	4614750
chr11	4798677	4812445
chr11	4819743	4845192
chr11	4905980	4917954
chr11	4937071	4960285
chr11	4997009	5007144
chr11	5096765	5107047
chr11	5163199	5175756
chr11	5222274	5234363
chr11	5234658	5249027
chr11	5328115	5342324
chr11	5346277	5361976
chr11	5383178	5397158
chr11	5415483	5427293
chr11	5432718	5442729
chr11	5742787	5752838
chr11	5817071	5834235
chr11	5834375	5847093
chr11	5891391	5911653
chr11	5911792	5923097
chr11	5923634	5934679
chr11	5952720	5966184
chr11	5966369	5980961
chr11	5986815	6000415
chr11	6031008	6042882
chr11	6088464	6098952
chr11	6194256	6204995
chr11	6339979	6350174
chr11	6873532	6891022
chr11	6925376	6946391
chr11	6999429	7012808
chr11	7056606	7072663
chr11	7077006	7087140
chr11	7119400	7130796
chr11	7151742	7165076
chr11	7237070	7249374
chr11	7297050	7308510
chr11	7309540	7325042
chr11	7633958	7647647
chr11	7709450	7719468
chr11	7738940	7749854
chr11	7781423	7799072
chr11	7814722	7825078
chr11	7849106	7859917
chr11	8059145	8069522
chr11	8243424	8254506
chr11	8487263	8504238
chr11	10199541	10210683
chr11	10366846	10378815
chr11	10917666	10931874
chr11	11247711	11260456
chr11	11985897	11996924
chr11	12586191	12596380
chr11	12651334	12661942
chr11	12997149	13007154
chr11	13454584	13467703
chr11	13485090	13495253
chr11	13531652	13542659
chr11	13546218	13561809
chr11	13628765	13639954
chr11	13688104	13700588
chr11	13766490	13780557
chr11	13963895	13975424
chr11	14059679	14070904
chr11	14126782	14139458
chr11	14141458	14155150
chr11	14800325	14811067
chr11	14967627	14982647
chr11	14992133	15009059
chr11	15038956	15052700
chr11	15333532	15344049
chr11	15490604	15502277
chr11	15963200	15974467
chr11	16095490	16106506
chr11	16119249	16130884
chr11	16238420	16253318
chr11	16391942	16402457
chr11	16492669	16506392
chr11	18098393	18113157
chr11	18151324	18162268
chr11	18844712	18855334
chr11	18855647	18866098
chr11	18867678	18880533
chr11	18896971	18912962
chr11	18952876	18985168
chr11	19015480	19025772
chr11	20666015	20676623
chr11	20678623	20692315
chr11	21242446	21260450
chr11	21302417	21314371
chr11	21461177	21474521
chr11	21619888	21630240
chr11	21646826	21656882
chr11	21765555	21783655
chr11	21927921	21938737
chr11	21945681	21956102
chr11	21972013	21983767
chr11	21989467	22000866
chr11	22041920	22056103
chr11	22097151	22117764
chr11	22254824	22272274
chr11	22558938	22571062
chr11	22580272	22601697
chr11	22946276	22956422
chr11	22968218	22982972
chr11	23042539	23052638
chr11	23126990	23137119
chr11	23153600	23167914
chr11	23461818	23475213
chr11	23704935	23721636
chr11	24007379	24017764
chr11	24057390	24068101
chr11	24070764	24087508
chr11	24188561	24208378
chr11	24208566	24233446
chr11	24236490	24247358
chr11	24254910	24269743
chr11	24302335	24314171
chr11	24666501	24676907
chr11	24817199	24835695
chr11	24929557	24942297
chr11	25183004	25196690
chr11	25261315	25271499
chr11	25380375	25391038
chr11	25397177	25409483
chr11	25474174	25485940
chr11	25534352	25546175
chr11	25580614	25593699
chr11	25610271	25634599
chr11	25670674	25687920
chr11	25704289	25718867
chr11	25733329	25745676
chr11	25806267	25818140
chr11	25878881	25895123
chr11	25972586	25988386
chr11	26130410	26140861
chr11	26195820	26207421
chr11	26341356	26351688
chr11	26379961	26390260
chr11	26678274	26694455
chr11	26862337	26873711
chr11	26940499	26955490
chr11	26955785	26968765
chr11	27009319	27020472
chr11	27642893	27653071
chr11	27695597	27705804
chr11	28001751	28017133
chr11	28194130	28206394
chr11	28207286	28219373
chr11	28258052	28269164
chr11	28344195	28358290
chr11	28362733	28381390
chr11	28393762	28403970
chr11	28616756	28628323
chr11	28737952	28751067
chr11	28764691	28776958
chr11	28799717	28810146
chr11	28854270	28872895
chr11	28951572	28971781
chr11	28984272	28995760
chr11	29043478	29062110
chr11	29180226	29194156
chr11	29205590	29215746
chr11	29250892	29261489
chr11	29344396	29357254
chr11	29369181	29382697
chr11	29392030	29407735
chr11	29638806	29651901
chr11	29671561	29686215
chr11	29761882	29779248
chr11	29803605	29815128
chr11	29822020	29835699
chr11	29880510	29890766
chr11	30022681	30037783
chr11	30154615	30166620
chr11	30934459	30949721
chr11	31293759	31305126
chr11	31521713	31536688
chr11	31924127	31935429
chr11	32103369	32113887
chr11	32715757	32727985
chr11	32916385	32926550
chr11	33513819	33526239
chr11	33598789	33610705
chr11	34660846	34676040
chr11	34687670	34700688
chr11	34737223	34749630
chr11	35371207	35381214
chr11	35674982	35689520
chr11	36502918	36513611
chr11	36518832	36540462
chr11	36730423	36743464
chr11	36808159	36818935
chr11	37071180	37083325
chr11	37104655	37118526
chr11	37181219	37194985
chr11	37216871	37231331
chr11	37241822	37258059
chr11	37266904	37277009
chr11	37341410	37359300
chr11	37380945	37391006
chr11	37400458	37421123
chr11	37467588	37477660
chr11	37497648	37512612
chr11	37717838	37730961
chr11	37765428	37777223
chr11	37796107	37814750
chr11	37935599	37947909
chr11	38116015	38126133
chr11	38165432	38178019
chr11	38261909	38277273
chr11	38292838	38305088
chr11	38425714	38436642
chr11	38488974	38508826
chr11	38510745	38526185
chr11	38542809	38552923
chr11	38553055	38565514
chr11	38579712	38594518
chr11	38702054	38715254
chr11	38742498	38758420
chr11	38879445	38894252
chr11	38918728	38929394
chr11	39155151	39165779
chr11	39368917	39379364
chr11	39580022	39593043
chr11	39593368	39606377
chr11	39700800	39720188
chr11	39727141	39741655
chr11	39780381	39794526
chr11	39823893	39836973
chr11	39858882	39871612
chr11	40007914	40024448
chr11	40128868	40139596
chr11	40582565	40598435
chr11	40739570	40753253
chr11	40790489	40803143
chr11	40817672	40829785
chr11	40968642	40979050
chr11	41250184	41261898
chr11	41274726	41286926
chr11	41522596	41532901
chr11	41610728	41637718
chr11	41714378	41725825
chr11	42085585	42103476
chr11	42179781	42192250
chr11	42492714	42503531
chr11	42659863	42678066
chr11	42861178	42872782
chr11	42915377	42925417
chr11	42971769	42983947
chr11	43175353	43191193
chr11	43498503	43513996
chr11	44096095	44106842
chr11	44986893	45000203
chr11	45097777	45110833
[truncated: 15,604 more rows]
