# Supplementary material for: Does Selection against Transcriptional Interference Shape Retroelement-Free Regions in Mammalian Genomes?
Source: PLoS One. 2008 Nov 19;3(11):e3760. doi: 10.1371/journal.pone.0003760 (PMC2582637; doi:10.1371/journal.pone.0003760)
Supplement: Table S3 — Mouse LINE-free regions (0.85 MB TXT) [file pone.0003760.s005.txt]

chr1	3187259	3210108
chr1	3630787	3642748
chr1	3653488	3664091
chr1	3895093	3909897
chr1	4477068	4492754
chr1	4674777	4685544
chr1	4749061	4779543
chr1	4795570	4808556
chr1	4818441	4829861
chr1	4872791	4883074
chr1	4896278	4907566
chr1	4919605	4935927
chr1	5072594	5094098
chr1	5097411	5108696
chr1	5305042	5318675
chr1	6193574	6208721
chr1	6209161	6226927
chr1	6250458	6262989
chr1	6268643	6280322
chr1	6376706	6390044
chr1	6473126	6483424
chr1	6783671	6802102
chr1	6806914	6819374
chr1	6955626	6966098
chr1	6987736	7012251
chr1	7016474	7029847
chr1	7076018	7091820
chr1	7135418	7147418
chr1	7373771	7393270
chr1	8905481	8917332
chr1	8923914	8936565
chr1	9276497	9293644
chr1	9532964	9547851
chr1	9562663	9574546
chr1	9609705	9626060
chr1	9670442	9686040
chr1	9686628	9698641
chr1	9814674	9826547
chr1	9855129	9865168
chr1	9941106	9960371
chr1	9970097	9983907
chr1	10013675	10032981
chr1	10045758	10055887
chr1	10056173	10070958
chr1	10090157	10101194
chr1	10123821	10134223
chr1	10136740	10158610
chr1	10185383	10196854
chr1	10217997	10228176
chr1	10293175	10306812
chr1	10878752	10890003
chr1	10922461	10934140
chr1	11067130	11087853
chr1	11088225	11105638
chr1	11122060	11147795
chr1	11281295	11296332
chr1	11385657	11396247
chr1	11398615	11409797
chr1	11629864	11640587
chr1	12222353	12234467
chr1	12324694	12338188
chr1	12569844	12583942
chr1	12584638	12595537
chr1	12601459	12612285
chr1	12672989	12686035
chr1	12706686	12727923
chr1	12752426	12763159
chr1	12780380	12813503
chr1	12821141	12831954
chr1	12923203	12936763
chr1	12957138	12972457
chr1	12974714	12997203
chr1	12999479	13014839
chr1	13031517	13047574
chr1	13058749	13080673
chr1	13083363	13102544
chr1	13103133	13119752
chr1	13128908	13148203
chr1	13149715	13163117
chr1	13163349	13227906
chr1	13264355	13282812
chr1	13306630	13321569
chr1	13325117	13372722
chr1	13377191	13390397
chr1	13508990	13520821
chr1	13559034	13581923
chr1	13601796	13614521
chr1	13829783	13840370
chr1	13985439	13996513
chr1	14131733	14143314
chr1	14226373	14237155
chr1	14266275	14278675
chr1	14312853	14324633
chr1	14445771	14457927
chr1	14625075	14636164
chr1	14697115	14710046
chr1	14774671	14788963
chr1	14853622	14870526
chr1	15296710	15319276
chr1	15548259	15561617
chr1	15574171	15589437
chr1	15611460	15622354
chr1	15636393	15650641
chr1	15669038	15679828
chr1	15697541	15716638
chr1	15758923	15779210
chr1	15788583	15800282
chr1	15800730	15811925
chr1	15887553	15902190
chr1	15949922	15967456
chr1	16030408	16051535
chr1	16052096	16073163
chr1	16079248	16131033
chr1	16205665	16222469
chr1	16255204	16265748
chr1	16523506	16538588
chr1	16550144	16565304
chr1	16568281	16580621
chr1	16582545	16595238
chr1	16602214	16617538
chr1	16644956	16657890
chr1	16658260	16668541
chr1	16725495	16742479
chr1	17583563	17595238
chr1	17712754	17722934
chr1	17732620	17745010
chr1	18024262	18036992
chr1	18174088	18184730
chr1	18500996	18511455
chr1	18733649	18747643
chr1	18750351	18761383
chr1	18962717	18973819
chr1	19551538	19561630
chr1	19907979	19919000
chr1	19945165	19957233
chr1	19968936	19982092
chr1	20182209	20194635
chr1	20551897	20563372
chr1	20758791	20791097
chr1	20805582	20823642
chr1	20877728	20888979
chr1	20909431	20919995
chr1	20920694	20934067
chr1	20938181	20948551
chr1	20974867	21000680
chr1	21036356	21052336
chr1	21053890	21072953
chr1	21076194	21088319
chr1	21101014	21112830
chr1	21226848	21249601
chr1	21258759	21268813
chr1	21304061	21315422
chr1	21343429	21378867
chr1	21382804	21398827
chr1	21404126	21419109
chr1	21441741	21454426
chr1	21876539	21888332
chr1	21923536	21946334
chr1	21946766	21958071
chr1	22300270	22312362
chr1	22377986	22389079
chr1	22392457	22407123
chr1	22512112	22524300
chr1	22579955	22595123
chr1	22757916	22774754
chr1	22802509	22814325
chr1	23194243	23205696
chr1	23215318	23225461
chr1	23255321	23288294
chr1	23346956	23364181
chr1	23372469	23387453
chr1	23762393	23775353
chr1	23848544	23864647
chr1	23974450	23986921
chr1	24026791	24038682
chr1	24050038	24061277
chr1	24197077	24212428
chr1	24288274	24301012
chr1	24303127	24322381
chr1	24328823	24340013
chr1	24401960	24413060
chr1	24528173	24538904
chr1	24583748	24597223
chr1	24664588	24677121
chr1	24740865	24754177
chr1	24812566	24825685
chr1	24900183	24912030
chr1	24992860	25004595
chr1	25067974	25086485
chr1	25267416	25290610
chr1	25344086	25354771
chr1	25436085	25446553
chr1	25504480	25515859
chr1	25671050	25681923
chr1	30552902	30563924
chr1	30637781	30649110
chr1	30863743	30877135
chr1	30925330	30935538
chr1	30996505	31015790
chr1	31087978	31098909
chr1	32225127	32235842
chr1	33155497	33170088
chr1	33551160	33561599
chr1	33597002	33608069
chr1	33691836	33709156
chr1	33778372	33789617
chr1	33790292	33802333
chr1	33802562	33816155
chr1	33828714	33843572
chr1	33844459	33875374
chr1	33890004	33904281
chr1	33915989	33926457
chr1	33947630	33958716
chr1	33987066	34007200
chr1	34019770	34030393
chr1	34058340	34076513
chr1	34096310	34106324
chr1	34159873	34198903
chr1	34199643	34218150
chr1	34218799	34231135
chr1	34231278	34259685
chr1	34261315	34283595
chr1	34312334	34331833
chr1	34354734	34366532
chr1	34436209	34456990
chr1	34481177	34503290
chr1	34524501	34535269
chr1	34546793	34576799
chr1	34633104	34647731
chr1	34713077	34739098
chr1	34884456	34904182
chr1	34925821	34938503
chr1	34983541	34994705
chr1	35034304	35048376
chr1	35244474	35260100
chr1	35268027	35279131
chr1	35311744	35334655
chr1	35367081	35380960
chr1	35396514	35408448
chr1	35441086	35452373
chr1	35481136	35494203
chr1	35589498	35600985
chr1	35630404	35652375
chr1	35815147	35833646
chr1	35841462	35852880
chr1	35918091	35947576
chr1	35975797	35993886
chr1	36009256	36020879
chr1	36037773	36056112
chr1	36056244	36068544
chr1	36085753	36099244
chr1	36116988	36141026
chr1	36211744	36226146
chr1	36245900	36256350
chr1	36268907	36279436
chr1	36303694	36314271
chr1	36319455	36332631
chr1	36333194	36346288
chr1	36353057	36387965
chr1	36390434	36407661
chr1	36462103	36485658
chr1	36493670	36507158
chr1	36554105	36566835
chr1	36566934	36583374
chr1	36647202	36671132
chr1	36688091	36707139
chr1	36715476	36727467
chr1	36754626	36767344
chr1	36792540	36813795
chr1	36844979	36858227
chr1	36862096	36874226
chr1	36874689	36895610
chr1	36924378	36934455
chr1	36947705	36957755
chr1	36989554	37000658
chr1	37097166	37125222
chr1	37150994	37163764
chr1	37230461	37249862
chr1	37286678	37322783
chr1	37328921	37343425
chr1	37589542	37601144
chr1	37658410	37669727
chr1	37672484	37690423
chr1	37761839	37773273
chr1	37929900	37942864
chr1	37956566	37977240
chr1	38004965	38019992
chr1	38051556	38061602
chr1	38087922	38100168
chr1	38104275	38116875
chr1	38129926	38155516
chr1	38173404	38183732
chr1	38227227	38244657
chr1	38259820	38273690
chr1	38284705	38295772
chr1	38341076	38351842
chr1	38372114	38382751
chr1	38439714	38457110
chr1	38666515	38679836
chr1	38743154	38755613
chr1	38888922	38901549
chr1	38914796	38927234
chr1	38943711	38961761
chr1	39134444	39147560
chr1	39160351	39170406
chr1	39191476	39201772
chr1	39228899	39239051
chr1	39269773	39281242
chr1	39375600	39403781
chr1	39415521	39438626
chr1	39439284	39449459
chr1	39460837	39471632
chr1	39557444	39573175
chr1	39589497	39603351
chr1	39606222	39632903
chr1	39677973	39692198
chr1	39697549	39709786
chr1	39718957	39729296
chr1	39729496	39749385
chr1	39749767	39760188
chr1	39821296	39835326
chr1	39902229	39914535
chr1	39948770	39973763
chr1	39979478	40014023
chr1	40032493	40044125
chr1	40138745	40148841
chr1	40184986	40199065
chr1	40375395	40387607
chr1	40394530	40406019
chr1	40406324	40423327
chr1	40480399	40491361
chr1	40522146	40544612
chr1	40661066	40683049
chr1	40704334	40720998
chr1	40721852	40752103
chr1	40768282	40778623
chr1	40778808	40794394
chr1	40794807	40810022
chr1	40818083	40828211
chr1	40835538	40855211
chr1	40915784	40927452
chr1	40934615	40948202
chr1	40955528	40975221
chr1	41006574	41019163
chr1	41089848	41103626
chr1	41320042	41345398
chr1	41701220	41712623
chr1	42147098	42157115
chr1	42205272	42215407
chr1	42278731	42294162
chr1	42346325	42356441
chr1	42471109	42482494
chr1	42543690	42555011
chr1	42774080	42788553
chr1	42788644	42803378
chr1	42825539	42846321
chr1	42857734	42870599
chr1	42906837	42920546
chr1	42933291	42962919
chr1	43070711	43084762
chr1	43088206	43100785
chr1	43101028	43115015
chr1	43115180	43125459
chr1	43143144	43158204
chr1	43185641	43222210
chr1	43339599	43352956
chr1	43354522	43365900
chr1	43478587	43500650
chr1	43517725	43546781
chr1	43592839	43609491
chr1	43620004	43635456
chr1	43644566	43655216
chr1	43655904	43666968
chr1	43892062	43904461
chr1	44031607	44049320
chr1	44065165	44078441
chr1	44156388	44177583
chr1	45394605	45409448
chr1	45547805	45561589
chr1	45811404	45824565
chr1	45851692	45861893
chr1	45912118	45924929
chr1	45978462	45991683
chr1	46182282	46195785
chr1	46254923	46265683
chr1	46674754	46689502
chr1	46898967	46916233
chr1	46975911	46993188
chr1	47340252	47356444
chr1	47541026	47553326
chr1	47657755	47672204
chr1	50847303	50863797
chr1	50968663	50979267
chr1	50981318	51004486
chr1	51086750	51097441
chr1	51134806	51146676
chr1	51178729	51192927
chr1	51264959	51275831
chr1	51356148	51367442
chr1	51385442	51398603
chr1	51409139	51420700
chr1	51451857	51466451
chr1	51588922	51600510
chr1	51621420	51632299
chr1	51636783	51650472
chr1	51661632	51685979
chr1	51786366	51803260
chr1	51807686	51840876
chr1	51841138	51852874
chr1	51856044	51868072
chr1	51874361	51896249
chr1	51896960	51908597
chr1	51928557	51958349
chr1	51963193	51984249
chr1	51984961	52007946
chr1	52041753	52058793
chr1	52120995	52133889
chr1	52134153	52146911
chr1	52174220	52184629
chr1	52187244	52218614
chr1	52218699	52230438
chr1	52234483	52248788
chr1	52251663	52265435
chr1	52307913	52322551
chr1	52343238	52359465
chr1	52521091	52531619
chr1	52541954	52561394
chr1	52646646	52657543
chr1	52760508	52772090
chr1	52774365	52787448
chr1	52806860	52817056
chr1	52851181	52864788
chr1	52918911	52933939
chr1	53111410	53129993
chr1	53236670	53255789
chr1	53317006	53331489
chr1	53345312	53356041
chr1	53583931	53594536
chr1	53596432	53606500
chr1	53793400	53808036
chr1	53861527	53871633
chr1	53883338	53905470
chr1	53905945	53920995
chr1	53921113	53937065
chr1	53945642	53957259
chr1	53985399	54004630
chr1	54065710	54078093
chr1	54095160	54105612
chr1	54174818	54188383
chr1	54458923	54473864
chr1	54526775	54539749
chr1	54576259	54586547
chr1	54612333	54623482
chr1	54631687	54642400
chr1	54817565	54829077
chr1	54914732	54925538
chr1	54926107	54936960
chr1	54942847	54955997
chr1	54975391	54991166
chr1	55050759	55063470
chr1	55063705	55074799
chr1	55075262	55112476
chr1	55115474	55127184
chr1	55142327	55155572
chr1	55183764	55194125
chr1	55216137	55232334
chr1	55259385	55277733
chr1	55291717	55309069
chr1	55459384	55478058
chr1	55563022	55574219
chr1	55635507	55647926
chr1	55742806	55762473
chr1	55780599	55793780
chr1	56061799	56073013
chr1	56416134	56430527
chr1	56828436	56840049
chr1	56860645	56876577
chr1	56899272	56912603
chr1	56912711	56940767
chr1	56940863	56953468
chr1	56967919	56980364
chr1	56980504	56993978
chr1	56994107	57006834
chr1	57203544	57214211
chr1	57268234	57279369
chr1	57381835	57405929
chr1	57406311	57424783
chr1	57436357	57446699
chr1	57446764	57459003
chr1	57480243	57490256
chr1	57634935	57652933
chr1	57689235	57701977
chr1	57725362	57735836
chr1	57759226	57770496
chr1	57780370	57800082
chr1	57826358	57836488
chr1	57859908	57893211
chr1	57924943	57950685
chr1	57986576	58016960
chr1	58089613	58100531
chr1	58113781	58130309
chr1	58150370	58163904
chr1	58192083	58209054
chr1	58213161	58232941
chr1	58233004	58262533
chr1	58282395	58298786
chr1	58315241	58326612
chr1	58336101	58349769
chr1	58363254	58373293
chr1	58388321	58412755
chr1	58412800	58440174
chr1	58443684	58496225
chr1	58500616	58511964
chr1	58512006	58523037
chr1	58523943	58552268
chr1	58637461	58648595
chr1	58740371	58750922
chr1	58764903	58778013
chr1	58778360	58789957
chr1	58790084	58812384
chr1	58946378	58969349
chr1	58985812	59001655
chr1	59004000	59017101
chr1	59046211	59057099
chr1	59146717	59159661
chr1	59165244	59179473
chr1	59211178	59222222
chr1	59233426	59250526
chr1	59276244	59290598
chr1	59334696	59347260
chr1	59370766	59382842
chr1	59382949	59393027
chr1	59393161	59416597
chr1	59435164	59460926
chr1	59485385	59503389
chr1	59524332	59549559
chr1	59557542	59567557
chr1	59618887	59645869
chr1	59683379	59697608
chr1	59703853	59714943
chr1	59728896	59749511
chr1	59759015	59789794
chr1	59805227	59830049
chr1	59875117	59888474
chr1	59931979	59947831
chr1	60018328	60034950
chr1	60035509	60048611
chr1	60060141	60089695
chr1	60090204	60101765
chr1	60122683	60137600
chr1	60137714	60148733
chr1	60199208	60216822
chr1	60231606	60241678
chr1	60265546	60289810
chr1	60290933	60307495
chr1	60384421	60401617
chr1	60450845	60473313
chr1	60496069	60512153
chr1	60529328	60549394
chr1	60551676	60562511
chr1	60579278	60590998
chr1	60648009	60658482
chr1	60709956	60723799
chr1	60780089	60794824
chr1	60801637	60817463
chr1	60817907	60829889
chr1	60954985	60966626
chr1	61022830	61036077
chr1	61136159	61149423
chr1	61193149	61205244
chr1	61224695	61239562
chr1	61425494	61439481
chr1	61468682	61485170
chr1	61580561	61595228
chr1	61638539	61648788
chr1	61666248	61679360
chr1	61733103	61748530
chr1	61969464	61980430
chr1	62061158	62073657
chr1	62113087	62124243
chr1	62173764	62188553
chr1	62214642	62236437
chr1	62241840	62255429
chr1	62578294	62593660
chr1	62698991	62710913
chr1	62766114	62782043
chr1	62871858	62890581
chr1	62993386	63019536
chr1	63022554	63034501
chr1	63147841	63163113
chr1	63174293	63200195
chr1	63204631	63219214
chr1	63219443	63254929
chr1	63255384	63267908
chr1	63283374	63305087
chr1	63305143	63315372
chr1	63315915	63327530
chr1	63423489	63433569
chr1	63555998	63566157
chr1	63574947	63588363
chr1	63751839	63766678
chr1	63808621	63819022
chr1	63963648	63976299
chr1	64036401	64056987
chr1	64062764	64072872
chr1	64073451	64094157
chr1	64094383	64106330
chr1	64130283	64146504
chr1	64191961	64205899
chr1	64265130	64283175
chr1	64389074	64402086
chr1	64402272	64414960
chr1	64494256	64507173
chr1	64526783	64542920
chr1	64615659	64629089
chr1	64651163	64662614
chr1	64662782	64674003
chr1	64726334	64741699
chr1	64742204	64753760
chr1	64763081	64775334
chr1	64828097	64859851
chr1	64869286	64890154
chr1	64890211	64903049
chr1	64922553	64934346
chr1	64960642	64977889
chr1	65005656	65027138
chr1	65036411	65047366
chr1	65047412	65058061
chr1	65083883	65099706
chr1	65149301	65178769
chr1	65206836	65228285
chr1	65231053	65242727
chr1	65289139	65300530
chr1	65352915	65367067
chr1	65417809	65438655
chr1	65970983	65981851
chr1	66260692	66270877
chr1	66376463	66390184
chr1	66424866	66443895
chr1	66449392	66475084
chr1	66567782	66578466
chr1	66656326	66673961
chr1	66729100	66746872
chr1	66758865	66786201
chr1	66889487	66901947
chr1	66907616	66930080
chr1	67070776	67087805
chr1	67208485	67221300
chr1	67221524	67240932
chr1	67241095	67267496
chr1	67267816	67277860
chr1	67683896	67695948
chr1	68135522	68147177
chr1	68703961	68715923
chr1	68983002	68995270
chr1	69129628	69139864
chr1	69342716	69356773
chr1	69479576	69490645
chr1	69533890	69552085
chr1	69601134	69611345
chr1	69616212	69627340
chr1	69706608	69721555
chr1	69725630	69736490
chr1	69736797	69756490
chr1	69809997	69820666
chr1	69827316	69838042
chr1	69910655	69926742
chr1	70216765	70231003
chr1	70448116	70458729
chr1	70528278	70545211
chr1	70758338	70768844
chr1	70769160	70786021
chr1	70786804	70798550
chr1	70826207	70837090
chr1	70893566	70919423
chr1	70925419	70938890
chr1	71039422	71050398
chr1	71151122	71169111
chr1	71284522	71297132
chr1	71303340	71317002
chr1	71339551	71357800
chr1	71394073	71404844
chr1	71419543	71432508
chr1	71506169	71523727
chr1	71587509	71597568
chr1	71608969	71620512
chr1	71621427	71653712
chr1	71662432	71727568
chr1	71772424	71784616
chr1	71803719	71849291
chr1	71851025	71863851
chr1	71866000	71877054
chr1	71882796	71894367
chr1	71906074	71918118
chr1	71931147	71941188
chr1	71955334	71970806
chr1	71981080	71993157
chr1	72000409	72019759
chr1	72021168	72031331
chr1	72047786	72061854
chr1	72071360	72089238
chr1	72116152	72126419
chr1	72164176	72181834
chr1	72204308	72215778
chr1	72236328	72246776
chr1	72260367	72274035
chr1	72274108	72292477
chr1	72300316	72310443
chr1	72327466	72362783
chr1	72368535	72382199
chr1	72391356	72412816
chr1	72416153	72434480
chr1	72436863	72462814
chr1	72549722	72565907
chr1	72574226	72586292
chr1	72597067	72612618
chr1	72614903	72649694
chr1	72656699	72669427
chr1	72786344	72798960
chr1	72821411	72832969
chr1	72841056	72857485
chr1	72867883	72882559
chr1	72888634	72899587
chr1	72907150	72928644
chr1	72931283	72943087
chr1	72946283	72958736
chr1	72991220	73008632
chr1	73008847	73022263
chr1	73077529	73110113
chr1	73115950	73129508
chr1	73156546	73173005
chr1	73247966	73262979
chr1	73306549	73318196
chr1	73377114	73389824
chr1	73441074	73451637
chr1	73679098	73691122
chr1	73794131	73806787
chr1	73868638	73880944
chr1	73882640	73894275
chr1	73894844	73907998
chr1	74018685	74037416
chr1	74052753	74066348
chr1	74117904	74128954
chr1	74131771	74150135
chr1	74162511	74173215
chr1	74234302	74247387
chr1	74278022	74294185
chr1	74294348	74316947
chr1	74324328	74361158
chr1	74401053	74415372
chr1	74448725	74460335
chr1	74460567	74472970
chr1	74473026	74490380
chr1	74501974	74515373
chr1	74522559	74538721
chr1	74580008	74600774
chr1	74600878	74615518
chr1	74615862	74661178
chr1	74672309	74684198
chr1	74717666	74731256
chr1	74731419	74748110
chr1	74757773	74770275
chr1	74774911	74810623
chr1	74813551	74827333
chr1	74827400	74850629
chr1	74890441	74913866
chr1	74916936	74940982
chr1	74944389	74955010
chr1	74964470	74976571
chr1	74990083	75006264
chr1	75006595	75017861
chr1	75055031	75067465
chr1	75067543	75084140
chr1	75090488	75102129
chr1	75131468	75146214
chr1	75155150	75172824
chr1	75180297	75202263
chr1	75204329	75232486
chr1	75246568	75258128
chr1	75282840	75294654
chr1	75301357	75330217
chr1	75456337	75467611
chr1	75467753	75479873
chr1	75519863	75531545
chr1	75583054	75599721
chr1	75643749	75659854
chr1	75669581	75682187
chr1	75722981	75734080
chr1	75737190	75753794
chr1	75789883	75802939
chr1	75815867	75831313
chr1	75831364	75850666
chr1	75905097	75915716
chr1	75930341	75942684
chr1	75992404	76002545
chr1	76187885	76201016
chr1	76208683	76223336
chr1	76314964	76325819
chr1	76415564	76428765
chr1	76876635	76896641
chr1	76896861	76935439
chr1	76960530	76973875
chr1	76974936	76987337
chr1	77087933	77102376
chr1	77148413	77158938
chr1	77195941	77207362
chr1	77215242	77232931
chr1	77236642	77251783
chr1	77257260	77269790
chr1	77297660	77309598
chr1	77331544	77349648
chr1	77349865	77362487
chr1	77534064	77545676
chr1	77591385	77604017
chr1	77698845	77709878
chr1	77714911	77737253
chr1	77835145	77846859
chr1	77998798	78011787
chr1	78011868	78025842
chr1	78060567	78073612
chr1	78094401	78108727
chr1	78159227	78171322
chr1	78263424	78274108
chr1	78275456	78286854
chr1	78339865	78363406
chr1	78363447	78382606
chr1	78420939	78433537
chr1	78435108	78451759
chr1	78465729	78478464
chr1	78492142	78502427
chr1	78502496	78514044
chr1	78516076	78541663
chr1	78565961	78584508
chr1	78618031	78633721
chr1	78636646	78675921
chr1	78677655	78690234
chr1	78690308	78709569
chr1	78885016	78896434
chr1	79411046	79424395
chr1	79604012	79617007
chr1	79671585	79684215
chr1	79687038	79716395
chr1	79741135	79762316
chr1	79771893	79782467
chr1	79786964	79800061
chr1	79837126	79866878
chr1	79879563	79907340
chr1	80062573	80079658
chr1	80215622	80237360
chr1	80255888	80272131
chr1	80277336	80290875
chr1	80325789	80348488
chr1	80550173	80562617
chr1	80578477	80595190
chr1	80616737	80636250
chr1	80640444	80659937
chr1	80704304	80721716
chr1	80739480	80760129
chr1	81329943	81340783
chr1	81472213	81483327
chr1	81604311	81624363
chr1	81737654	81748253
chr1	82069338	82083228
chr1	82096519	82108165
chr1	82176645	82203267
chr1	82203618	82213807
chr1	82228249	82261856
chr1	82310861	82328046
chr1	82431178	82456195
chr1	82516398	82528322
chr1	82528646	82543671
chr1	82579861	82592576
chr1	82592629	82606056
chr1	82703482	82714920
chr1	82726984	82750956
chr1	82751100	82774175
chr1	82786885	82798496
chr1	82847699	82857815
chr1	82874565	82948979
chr1	83014769	83026179
chr1	83036851	83047347
chr1	83192738	83213686
chr1	83269094	83281893
chr1	83421030	83431106
chr1	83695452	83712200
chr1	83771215	83781997
chr1	83787564	83802650
chr1	84023016	84037911
chr1	84096143	84110169
chr1	84177291	84187899
chr1	84205131	84223940
chr1	84225445	84240485
chr1	84272988	84283956
chr1	84350040	84363607
chr1	84538564	84555262
chr1	84604140	84622498
chr1	84679911	84697181
chr1	84716891	84732770
chr1	84733149	84746030
chr1	84768730	84792719
chr1	84807894	84840773
chr1	84840882	84862503
chr1	84862545	84903880
chr1	84914934	84935354
chr1	84945223	84964492
chr1	85063969	85075369
chr1	85087414	85099190
chr1	85101075	85117573
chr1	85162905	85177791
chr1	85178494	85198929
chr1	85199008	85210130
chr1	85240201	85259379
chr1	85316823	85330516
chr1	87435898	87450507
chr1	87528480	87553328
chr1	87569460	87591474
chr1	87591605	87605111
chr1	87663783	87681190
chr1	87686557	87709472
chr1	87740049	87752903
chr1	87813073	87840602
chr1	87910219	87932009
chr1	87949217	87963636
chr1	87977208	88031107
chr1	88031213	88055433
chr1	88085222	88115601
chr1	88141798	88177411
chr1	88187220	88203750
chr1	88203804	88217811
chr1	88222934	88238524
chr1	88244044	88257615
chr1	88265442	88279807
chr1	88279900	88300590
chr1	88309708	88333654
chr1	88333743	88447493
chr1	88455052	88468663
chr1	88490902	88506333
chr1	88560070	88576056
chr1	88635404	88649127
chr1	88900975	88911664
chr1	88963511	88979440
chr1	88979523	88990566
chr1	88990649	89003244
chr1	89003474	89017728
chr1	89019869	89039072
chr1	89057161	89074952
chr1	89075180	89121925
chr1	89122067	89139496
chr1	89151566	89163688
chr1	89163828	89180922
chr1	89214039	89239301
chr1	89265528	89278077
chr1	89278138	89305575
chr1	89439524	89449653
chr1	89458460	89472698
chr1	89497834	89521583
chr1	89552890	89574678
chr1	89601695	89614053
chr1	89635125	89647946
chr1	89651701	89684659
chr1	89692878	89708058
chr1	89718596	89735114
chr1	89735236	89745606
chr1	89771728	89785503
chr1	89810757	89824731
chr1	89828058	89845759
chr1	89847774	89867731
chr1	89884708	89897703
chr1	90128070	90138494
chr1	90139929	90188699
chr1	90243761	90269362
chr1	90301092	90311386
chr1	90330747	90342000
chr1	90364212	90374478
chr1	90389130	90409817
chr1	90449470	90461875
chr1	90468469	90483156
chr1	90483306	90493985
chr1	90508498	90531670
chr1	90550117	90567933
chr1	90568010	90592069
chr1	90592693	90610841
chr1	90611242	90623665
chr1	90650036	90668345
chr1	90693025	90705239
chr1	90719710	90740843
chr1	90765898	90779488
chr1	90803484	90821845
chr1	90828498	90843084
chr1	90849669	90867360
chr1	90868276	90908944
chr1	90920849	90939131
chr1	90940616	90956406
chr1	90962381	90978043
chr1	90985182	91012684
chr1	91012875	91057666
chr1	91058258	91069170
chr1	91084701	91104765
chr1	91148178	91167979
chr1	91248446	91259871
chr1	91259956	91271396
chr1	91272774	91290733
chr1	91318976	91330763
chr1	91370045	91405336
chr1	91406291	91422272
chr1	91439491	91458224
chr1	91547133	91575103
chr1	91664963	91679661
chr1	91761661	91793925
chr1	91795647	91808863
chr1	91855807	91867392
chr1	91902866	91918323
chr1	91963741	91974500
chr1	92009555	92023121
chr1	92023257	92034960
chr1	92069199	92081115
chr1	92093989	92111376
chr1	92162429	92178890
chr1	92184218	92196194
chr1	92231033	92241433
chr1	92245907	92257932
chr1	92265743	92284591
chr1	92285309	92296431
chr1	92305587	92340383
chr1	92428189	92445849
chr1	92476703	92486897
chr1	92496197	92513902
chr1	92544216	92557369
chr1	92569173	92584918
chr1	92621862	92632146
chr1	92657419	92671507
chr1	92671809	92683433
chr1	92808218	92822482
chr1	92835791	92851131
chr1	92863464	92875039
chr1	92903334	92917754
chr1	92918650	92931289
chr1	92936082	92956828
chr1	92969540	92989334
chr1	92989470	93017134
chr1	93017778	93035547
chr1	93043410	93054474
chr1	93072173	93085330
chr1	93100138	93114420
chr1	93118027	93138467
chr1	93167078	93190006
chr1	93191375	93203210
chr1	93211427	93228678
chr1	93279231	93297452
chr1	93299321	93321342
chr1	93322199	93353385
chr1	93399592	93409900
chr1	93471239	93487885
chr1	93495052	93518322
chr1	93524599	93537411
chr1	93548102	93561813
chr1	93585131	93600600
chr1	93719351	93749482
chr1	93752904	93767018
chr1	93785865	93811803
chr1	93993165	94016438
chr1	94032593	94046607
chr1	94089977	94100941
chr1	94101204	94115164
chr1	94259438	94281306
chr1	94320036	94332237
chr1	94356752	94368759
chr1	94585744	94597135
chr1	94604473	94617971
chr1	94620509	94633765
chr1	94676731	94686923
chr1	94689809	94702032
chr1	94702526	94714238
chr1	94774154	94787207
chr1	94795840	94814743
chr1	94867577	94882707
chr1	95116737	95130375
chr1	95150812	95163715
chr1	95192001	95227084
chr1	95232930	95257592
chr1	95276386	95335505
chr1	95335711	95346543
chr1	95347181	95367574
chr1	95395580	95414635
chr1	95415747	95426346
chr1	95429761	95440472
chr1	95450976	95472671
chr1	95472753	95506748
chr1	95508011	95535295
chr1	95548748	95573921
chr1	95607566	95625236
chr1	95639556	95653998
chr1	95658017	95670016
chr1	95670195	95695508
chr1	95704177	95735725
chr1	95752253	95765122
chr1	95801838	95818363
chr1	95819063	95831290
chr1	95877969	95893834
chr1	95899740	95911688
chr1	95930585	95941473
chr1	95966282	95979498
chr1	96212698	96224997
chr1	97203745	97222131
chr1	98729837	98740177
chr1	99528921	99545765
chr1	99549694	99559888
chr1	99606313	99621132
chr1	99719448	99732451
chr1	99774290	99784871
chr1	99810646	99839171
chr1	99848788	99861966
chr1	99920209	99930910
chr1	99971475	99987552
chr1	100881635	100892760
chr1	101283779	101295167
chr1	101663016	101675100
chr1	101754318	101772673
chr1	101850537	101863145
chr1	101934750	101945626
chr1	102001718	102014315
chr1	102111836	102124195
chr1	102124294	102135147
chr1	102152326	102162940
chr1	102219540	102231240
chr1	102312292	102323728
chr1	102375355	102385789
chr1	102422514	102434426
chr1	102861002	102872014
chr1	103079837	103094958
chr1	103116153	103126384
chr1	103146355	103159831
chr1	103691666	103703920
chr1	103872622	103884105
chr1	103946645	103957965
chr1	104065461	104078612
chr1	104216148	104237615
chr1	104246175	104265292
chr1	104265937	104276047
chr1	104296610	104308324
chr1	104452360	104466249
chr1	104510443	104525087
chr1	104591677	104602423
chr1	104696514	104711206
chr1	104816994	104827929
chr1	105241181	105253251
chr1	105512008	105529938
chr1	105647467	105663518
chr1	106466910	106485261
chr1	106659154	106670804
chr1	106702618	106723379
chr1	106795260	106810132
chr1	106825677	106840461
chr1	106987598	107006096
chr1	107007269	107022293
chr1	107045946	107058447
chr1	107214272	107226543
chr1	107234753	107263177
chr1	107323466	107337617
chr1	107549054	107563141
chr1	107574549	107585738
chr1	107612347	107631253
chr1	107676440	107688000
chr1	107706985	107721222
chr1	107775677	107790697
chr1	107820129	107830359
chr1	107850379	107862308
chr1	107881501	107903585
chr1	107904115	107914924
chr1	107955898	107967845
chr1	108056913	108103861
chr1	108128139	108139108
chr1	108157176	108171471
chr1	108360472	108372211
chr1	108408004	108429137
chr1	108430133	108447658
chr1	108448508	108470448
chr1	108470563	108489886
chr1	108503694	108520145
chr1	108623226	108634120
chr1	108660898	108675871
chr1	109266694	109277273
chr1	109308069	109322237
chr1	109420894	109433131
chr1	109485563	109498282
chr1	109605571	109623961
chr1	109932485	109948292
chr1	111377497	111388049
chr1	114299536	114310388
chr1	114346419	114356424
chr1	114379425	114391460
chr1	114507106	114517236
chr1	114997623	115012962
chr1	115248404	115262836
chr1	115342430	115353013
chr1	115362272	115374525
chr1	115430907	115443611
chr1	115468916	115480421
chr1	115741340	115764194
chr1	115822648	115833674
chr1	115883100	115894878
chr1	116103295	116114861
chr1	117574359	117586989
chr1	117670952	117683400
chr1	117732130	117750046
chr1	117820522	117833938
chr1	117869556	117884368
chr1	118078807	118090191
chr1	118156890	118167875
chr1	118168001	118181023
chr1	118223360	118237666
chr1	118329893	118344545
chr1	118471062	118485087
chr1	118994282	119006992
chr1	120190420	120204931
chr1	120214774	120243215
chr1	120284721	120296524
chr1	120310278	120326950
chr1	120336985	120350198
chr1	120391311	120469220
chr1	120515224	120532209
chr1	120548644	120575833
chr1	120582021	120598132
chr1	120638926	120653812
chr1	120689544	120704791
chr1	120726809	120741904
chr1	120747695	120762650
chr1	120762835	120785102
chr1	120785290	120797014
chr1	120797298	120815738
chr1	120818508	120829302
chr1	120829367	120849577
chr1	120872562	120905806
chr1	120906810	120931002
chr1	120932107	120964225
chr1	120973604	120987043
chr1	120989446	121007419
chr1	121054386	121070961
chr1	121077735	121100035
chr1	121105679	121128735
chr1	121130387	121140878
chr1	121160217	121170266
chr1	121183942	121205174
chr1	121239879	121255750
chr1	121273394	121295130
chr1	121298266	121308518
chr1	121331498	121351736
chr1	121351791	121375775
chr1	121384026	121408022
chr1	121408665	121419349
chr1	121419397	121431620
chr1	121439198	121454204
chr1	121484338	121499506
chr1	121510245	121524534
chr1	121546525	121556694
chr1	121675532	121698223
chr1	121725536	121736212
chr1	121739257	121750553
chr1	121822661	121836816
chr1	121867912	121884044
chr1	121894908	121905892
chr1	121928868	121939824
chr1	121962795	121975859
chr1	121976424	121991880
chr1	122004654	122018320
chr1	122044607	122055204
chr1	122055652	122074995
chr1	122096006	122108702
chr1	122120527	122143690
chr1	122147107	122160382
chr1	122160468	122195704
chr1	122197419	122221872
chr1	122221920	122232106
chr1	122233943	122245152
chr1	122245818	122272840
chr1	122278946	122291422
chr1	122292032	122305653
chr1	122305717	122325938
chr1	122355918	122368225
chr1	122368311	122391899
chr1	122397072	122407162
chr1	122423695	122447289
chr1	122463192	122475469
chr1	122538527	122555258
chr1	122555581	122567348
chr1	122574771	122588482
chr1	122597559	122607692
chr1	122619014	122629718
chr1	122630318	122652305
chr1	122660613	122673060
chr1	122721011	122732759
chr1	122733225	122743256
chr1	122743722	122758500
chr1	122759370	122794895
chr1	122806752	122818865
chr1	122830223	122843192
chr1	122857045	122868813
chr1	122938498	122949478
chr1	122949650	122961097
chr1	122961225	122972877
chr1	122973451	122985974
chr1	123008247	123034340
chr1	123059327	123084006
chr1	123171107	123206033
chr1	123213988	123239801
chr1	123261955	123273377
chr1	123284030	123300974
chr1	123311698	123321863
chr1	123321921	123332297
chr1	123343452	123365264
chr1	123365797	123385516
chr1	123421073	123431475
chr1	123444263	123455490
chr1	123455588	123467866
chr1	123473867	123484039
chr1	123587313	123599930
chr1	123839982	123850322
chr1	123865540	123876514
chr1	124391803	124404425
chr1	124508365	124522284
chr1	124955641	124969170
chr1	125131645	125142575
chr1	125227930	125241453
chr1	125253607	125264460
chr1	125331635	125342713
chr1	125659603	125674655
chr1	125684470	125704039
chr1	125716775	125729083
chr1	125736701	125747021
chr1	125869717	125887467
chr1	125935237	125962788
chr1	125963074	125980798
chr1	126114073	126127008
chr1	126211915	126229822
chr1	126280009	126304149
chr1	126329477	126343328
chr1	126346770	126360250
chr1	126378545	126390407
chr1	126443876	126455844
chr1	126499250	126514383
chr1	126561062	126577122
chr1	126594001	126604258
chr1	126684068	126696238
chr1	126701386	126711873
chr1	127209262	127222832
chr1	127226312	127237750
chr1	127239424	127250371
chr1	127307113	127320540
chr1	127320733	127333830
chr1	127337229	127347473
chr1	127347650	127359774
chr1	127367136	127377671
chr1	127432544	127444876
chr1	127452438	127464356
chr1	127466203	127476778
chr1	127521058	127531896
chr1	127542548	127560074
chr1	127571750	127590509
chr1	127601485	127617210
chr1	127636777	127652491
chr1	127678976	127694473
chr1	127728040	127741469
chr1	127745452	127757450
chr1	127757855	127773724
chr1	127776058	127786843
chr1	127804627	127815747
chr1	127816545	127836061
chr1	127856520	127867747
chr1	127875262	127888747
chr1	127905528	127936998
chr1	127979046	128000224
chr1	128043431	128055248
chr1	128138587	128156670
chr1	128181132	128196089
chr1	128209769	128226802
chr1	128314148	128330916
chr1	128350460	128360865
chr1	128407456	128422520
chr1	128428555	128440755
chr1	128440987	128463615
chr1	128486187	128510803
chr1	128511926	128534900
chr1	128542904	128553676
chr1	128575707	128586161
chr1	128601924	128613077
chr1	128631699	128653405
chr1	128653781	128664078
chr1	128707897	128719625
chr1	128745387	128775162
chr1	128831651	128845991
chr1	128893082	128914100
chr1	129010213	129027133
chr1	129054696	129066176
chr1	129083055	129093633
chr1	129093756	129126663
chr1	129134337	129155482
chr1	129162448	129195949
chr1	129218264	129230275
chr1	129267784	129279850
chr1	129287474	129298533
chr1	129298685	129325626
chr1	129326236	129358094
chr1	129358249	129371213
chr1	129371396	129383414
chr1	129445178	129481727
chr1	129482042	129505455
chr1	129518552	129533597
chr1	129536671	129551323
chr1	129555077	129569702
chr1	129569872	129584084
chr1	129640994	129656751
chr1	129656924	129668776
chr1	129679790	129697263
chr1	129706789	129741354
chr1	129741881	129753902
chr1	129769166	129780726
chr1	129784002	129794630
chr1	129814758	129825697
chr1	129828411	129843323
chr1	129852381	129864945
chr1	129901837	129916742
chr1	129943141	129972019
chr1	130030553	130054638
chr1	130055169	130066466
chr1	130077380	130092459
chr1	130093094	130113604
chr1	130148180	130162407
chr1	130175973	130187568
chr1	130222091	130238055
chr1	130242148	130258446
chr1	130262977	130273490
chr1	130273846	130296484
chr1	130296569	130319868
chr1	130320200	130342858
chr1	130351604	130364956
chr1	130422255	130433421
chr1	130456345	130467255
chr1	130474245	130491162
chr1	130491465	130503521
chr1	130510057	130525457
chr1	130534508	130544729
chr1	130571461	130589252
chr1	130640392	130657157
chr1	130686874	130699615
chr1	130726141	130740295
chr1	130853807	130864795
chr1	131144487	131160817
chr1	131178900	131192491
chr1	131273703	131284033
chr1	131451109	131461508
chr1	131499950	131511851
chr1	131567556	131579877
chr1	131722746	131734692
chr1	131773591	131788976
chr1	132261734	132273065
chr1	132312214	132323204
chr1	132346759	132365041
chr1	132591810	132618082
chr1	132632227	132645972
chr1	132692690	132703390
chr1	132772334	132786435
chr1	132804569	132816630
chr1	132888138	132898276
chr1	132898781	132910021
chr1	132913565	132924538
chr1	132944107	132962084
chr1	132971740	132981982
chr1	132982550	133005478
chr1	133011771	133044171
chr1	133054255	133065803
chr1	133072058	133088202
chr1	133121501	133145608
chr1	133225792	133239269
chr1	133239337	133259706
chr1	133305820	133320443
chr1	133326541	133340337
chr1	133439441	133449741
chr1	133451562	133461851
chr1	133463284	133476566
chr1	133516731	133530812
chr1	133639578	133651186
chr1	133651474	133663122
chr1	133693624	133706056
chr1	133706182	133717574
chr1	133734444	133757427
chr1	133761282	133777622
chr1	133805007	133822778
chr1	133823097	133845716
chr1	133845900	133856477
chr1	133864301	133882910
chr1	133883179	133902166
chr1	133919785	133931746
chr1	133932394	133948220
chr1	133993645	134005774
chr1	134006144	134022084
chr1	134039165	134058806
chr1	134068760	134107276
chr1	134121263	134133276
chr1	134138364	134149366
chr1	134150069	134161243
chr1	134166696	134184618
chr1	134194389	134220324
chr1	134221194	134233075
chr1	134233688	134247959
chr1	134248308	134259464
chr1	134274362	134291728
chr1	134324779	134341560
chr1	134342107	134355320
chr1	134356352	134371890
chr1	134371978	134382203
chr1	134396511	134420818
chr1	134426265	134445448
chr1	134521708	134540367
chr1	134571487	134591509
chr1	134616967	134651303
chr1	134732783	134742956
chr1	134802907	134838844
chr1	134854640	134894319
chr1	134904927	134919766
chr1	134923239	134937178
chr1	134937718	134956243
chr1	134961183	134985798
chr1	135026157	135046222
chr1	135065282	135081017
chr1	135081323	135095527
chr1	135104811	135117252
chr1	135118032	135132368
chr1	135152044	135167891
chr1	135167969	135187729
chr1	135214690	135230010
chr1	135253509	135266272
chr1	135266999	135295799
chr1	135304323	135317271
chr1	135380993	135396741
chr1	135498102	135525901
chr1	135526089	135540589
chr1	135541817	135567525
chr1	135584528	135619099
chr1	135619553	135639879
chr1	135695042	135708073
chr1	135709131	135720061
chr1	135721718	135733551
chr1	135741180	135760874
chr1	135770404	135785758
chr1	135785916	135820565
chr1	135821502	135834557
chr1	135908048	135920216
chr1	135933085	135963195
chr1	135963340	135986135
chr1	135986778	135998596
chr1	136060401	136083919
chr1	136083963	136105502
chr1	136128524	136138857
chr1	136165409	136175508
chr1	136218179	136240066
chr1	136240181	136256174
chr1	136281131	136291700
chr1	136291810	136309662
chr1	136316374	136326736
chr1	136326941	136363360
chr1	136368781	136394441
chr1	136401818	136435067
chr1	136435973	136448170
chr1	136456589	136467255
chr1	136479747	136507319
chr1	136508465	136547017
chr1	136617023	136627038
chr1	136676362	136689497
chr1	136690547	136702838
chr1	136739612	136751326
chr1	136759093	136770182
chr1	136773802	136799100
chr1	136807754	136819402
chr1	136822164	136833911
chr1	136848687	136866105
chr1	136875251	136892878
chr1	136945201	136958997
chr1	136959232	136976348
chr1	136989685	137036275
chr1	137036466	137048328
chr1	137048396	137065496
chr1	137070024	137100033
chr1	137135899	137170543
chr1	137196637	137207073
chr1	137207376	137228557
chr1	137242857	137310663
chr1	137319939	137336692
chr1	137345430	137355486
chr1	137363344	137373801
chr1	137386886	137412486
chr1	137425037	137438427
chr1	137506448	137517273
chr1	137557687	137573188
chr1	137586109	137598417
chr1	137610922	137649837
chr1	137651220	137666833
chr1	137666890	137681002
chr1	137682310	137703045
chr1	137705907	137720102
chr1	137720235	137732131
chr1	137848979	137870554
chr1	137870747	137881358
chr1	137905927	137916738
chr1	137917069	137931527
chr1	137938622	137953760
chr1	137962514	137979725
chr1	138011432	138021491
chr1	138021792	138034922
chr1	138051955	138067058
chr1	138067399	138084119
chr1	138107100	138149993
chr1	138161402	138185553
chr1	138232242	138243384
chr1	138266211	138282626
chr1	138285125	138298615
chr1	138335321	138349282
chr1	138349334	138361063
chr1	138411582	138424519
chr1	138431750	138446017
chr1	138446531	138464409
chr1	138464691	138485700
chr1	138514872	138545240
chr1	138575720	138590156
chr1	138591482	138609337
chr1	138635167	138645395
chr1	138645789	138658276
chr1	138664993	138675292
chr1	138675342	138687349
chr1	138717388	138729754
chr1	138734727	138749190
chr1	138753788	138767209
chr1	138767399	138786501
chr1	138860410	138877813
chr1	138953690	138978366
chr1	139057140	139074593
chr1	139089745	139100345
chr1	139111582	139124202
chr1	139148590	139161277
chr1	139470013	139482793
chr1	139840629	139857143
chr1	139931381	139944003
chr1	140010830	140029510
chr1	140080684	140093930
chr1	140120062	140132956
chr1	140182146	140194255
chr1	140301980	140325671
chr1	140326739	140336836
chr1	140478702	140488744
chr1	140569172	140587855
chr1	140696590	140708632
chr1	140794666	140814229
chr1	140852828	140875726
chr1	141125131	141135338
chr1	141329394	141359923
chr1	141364933	141388690
chr1	142133943	142144902
chr1	142223621	142234282
chr1	142316841	142328609
chr1	142440131	142454844
chr1	143346422	143357194
chr1	144943290	144955142
chr1	145202963	145213084
chr1	145461905	145473365
chr1	145513560	145526487
chr1	145528731	145539066
chr1	145540140	145551905
chr1	145596398	145609711
chr1	145626349	145638487
chr1	145638878	145655116
chr1	145718024	145730381
chr1	146026699	146039024
chr1	146065937	146078912
chr1	148142150	148155936
chr1	148373642	148385925
chr1	149064632	149075538
chr1	150119801	150132442
chr1	151633950	151648590
chr1	151649129	151674380
chr1	151713738	151727510
chr1	151801445	151812217
chr1	151944248	151957250
chr1	152101070	152113202
chr1	152225016	152247142
chr1	152249992	152265298
chr1	152296052	152328869
chr1	152379428	152389625
chr1	152417329	152431680
chr1	152432947	152448781
chr1	152495464	152506429
chr1	152577123	152588429
chr1	152592785	152603996
chr1	152604396	152627039
chr1	152655463	152669117
chr1	152981810	152992328
chr1	153130715	153141694
chr1	153142212	153155992
chr1	153161728	153181217
chr1	153184076	153232145
chr1	153249150	153260095
chr1	153268996	153281047
chr1	153285462	153298794
chr1	153315241	153326999
chr1	153327306	153339452
chr1	153339642	153358564
chr1	153360894	153378376
chr1	153428043	153438314
chr1	153472815	153483995
chr1	153484087	153506257
chr1	153548994	153560430
chr1	153593197	153611451
chr1	153615273	153626714
chr1	153653502	153664480
chr1	153686794	153712013
chr1	153712131	153723847
chr1	153746824	153759559
chr1	153783520	153796953
chr1	153851287	153873515
chr1	153874609	153892353
chr1	153904864	153920937
chr1	153929776	153945084
chr1	153966006	153977921
chr1	154008814	154026103
chr1	154114185	154126625
chr1	154172960	154193344
chr1	154193915	154204819
chr1	154209745	154223412
chr1	154239117	154258272
chr1	154262949	154276029
chr1	154385761	154397460
chr1	154421555	154438135
chr1	154454340	154466411
chr1	154478963	154489972
chr1	154491553	154506010
chr1	154520676	154533258
chr1	154595614	154609627
chr1	154627565	154669652
chr1	154672800	154719066
chr1	154734097	154752193
chr1	154760215	154772293
chr1	154875542	154889257
chr1	154919374	154935464
chr1	154935576	154947185
chr1	154959059	154970238
chr1	154970369	154988568
chr1	155063654	155082673
chr1	155095664	155105791
chr1	155130583	155156946
chr1	155163077	155185699
chr1	155217029	155228389
chr1	155254036	155269688
chr1	155279279	155291130
chr1	155291795	155306982
chr1	155307284	155329945
chr1	155330028	155364347
chr1	155364536	155381551
chr1	155382132	155398393
chr1	155448955	155459482
chr1	155480510	155491310
chr1	155491934	155505612
chr1	155505725	155523593
chr1	155523697	155548875
chr1	155572253	155596013
chr1	155630646	155643888
chr1	155687522	155699296
chr1	155733188	155775725
chr1	155778596	155792973
chr1	155793327	155805202
chr1	155821121	155833052
chr1	155861738	155872435
chr1	155908822	155920563
chr1	156043204	156059236
chr1	156304618	156323071
chr1	156324196	156339509
chr1	156502803	156515189
chr1	156562155	156575595
chr1	156624917	156636932
chr1	156721277	156741238
chr1	156745414	156756341
chr1	156793161	156806236
chr1	156867651	156880858
chr1	156912571	156923270
chr1	156923492	156935090
chr1	156935260	156950029
chr1	156950326	156963949
chr1	157004400	157020194
chr1	157042550	157055097
chr1	157055233	157065621
chr1	157079270	157095073
chr1	157095207	157105739
chr1	157119006	157133239
chr1	157134941	157148712
chr1	157149114	157161878
chr1	157249493	157267493
chr1	157279287	157293544
chr1	157302537	157322264
chr1	157356763	157367536
chr1	157367742	157385115
chr1	157422026	157432745
chr1	157535178	157562218
chr1	157563126	157573485
chr1	157611047	157665327
chr1	157684758	157699251
chr1	157699382	157715271
chr1	157732666	157743661
chr1	157867767	157881356
chr1	157896999	157907904
chr1	157908312	157924605
chr1	158313268	158324974
chr1	158328881	158345539
chr1	158345898	158371798
chr1	158372146	158396949
chr1	158419636	158435760
chr1	158439289	158451885
chr1	158451982	158471203
chr1	158486147	158499142
chr1	158558628	158569512
chr1	158569652	158580589
chr1	158660046	158680019
chr1	158704313	158716641
chr1	158745248	158773949
chr1	158789939	158801224
chr1	158812838	158827711
chr1	158827837	158844113
chr1	158971112	158983745
chr1	158988273	159002697
chr1	159055859	159084995
chr1	159238087	159250481
chr1	159333911	159352016
chr1	159380743	159397577
chr1	159432191	159444426
chr1	159494426	159505699
chr1	159550954	159567043
chr1	159632729	159657756
chr1	159723265	159737154
chr1	160094559	160104890
chr1	160169354	160180246
chr1	160181124	160193741
chr1	160212548	160237105
chr1	160328847	160338864
chr1	160349616	160364345
chr1	160475007	160486419
chr1	160522640	160540322
chr1	160554519	160569025
chr1	160591802	160608552
chr1	160610774	160624984
chr1	160690779	160700977
chr1	160709979	160728191
chr1	160771829	160783825
chr1	161151684	161170146
chr1	161191551	161206594
chr1	161313635	161338320
chr1	161421241	161438966
chr1	161440247	161458976
chr1	161459203	161469252
chr1	161509316	161541247
chr1	161689291	161702402
chr1	161702502	161714391
chr1	161741125	161751594
chr1	161807374	161823693
chr1	161956844	161968358
chr1	161968600	161980745
chr1	161988520	161998940
chr1	162012266	162022283
chr1	162076030	162086258
chr1	162146534	162161388
chr1	162169937	162191317
chr1	162393237	162403271
chr1	162655814	162666923
chr1	162714231	162726795
chr1	162743065	162756075
chr1	162811587	162826367
chr1	162827036	162842677
chr1	162886676	162906902
chr1	162907320	162941002
chr1	162941279	162972701
chr1	162973236	162985792
chr1	162986424	163006753
chr1	163096234	163108736
chr1	163144334	163155507
chr1	163155678	163166324
chr1	163185682	163196528
chr1	163208767	163229066
chr1	163292353	163309769
chr1	163312842	163323739
chr1	163667532	163686291
chr1	163716601	163727410
chr1	163762810	163785300
chr1	163796666	163808294
chr1	163810819	163823108
chr1	163824197	163844387
chr1	164000295	164017427
chr1	164134239	164144489
chr1	164176047	164189479
chr1	164217008	164231202
chr1	164231513	164253245
chr1	164321400	164331978
chr1	164516518	164530501
chr1	164543684	164555016
chr1	164562695	164574515
chr1	164607303	164624721
chr1	164642652	164655508
chr1	164661904	164671983
chr1	164767054	164782363
chr1	165102720	165117388
chr1	165117548	165129506
chr1	165196426	165207606
chr1	165283276	165301963
chr1	165397316	165409326
chr1	165434613	165444722
chr1	165460164	165471373
chr1	165608944	165620152
chr1	165646734	165659460
chr1	165849864	165862436
chr1	165863025	165887795
chr1	165922558	165936810
chr1	165974256	165986621
chr1	165994560	166010861
chr1	166048943	166063708
chr1	166063923	166076766
chr1	166114125	166124961
chr1	166187753	166199758
chr1	166200397	166214592
chr1	166230164	166241051
chr1	166288626	166300918
chr1	166362727	166394783
chr1	166442197	166454903
chr1	166460371	166470435
chr1	166593095	166606374
chr1	166610651	166620842
chr1	166730718	166746023
chr1	166746412	166757182
chr1	166757343	166770951
chr1	166808940	166821058
chr1	166852879	166863601
chr1	166905290	166921139
chr1	166962457	166973804
chr1	167002463	167015741
chr1	167101030	167119906
chr1	167159656	167180366
chr1	167193436	167203977
chr1	167242566	167261138
chr1	167358682	167369437
chr1	167408978	167420901
chr1	167441756	167456744
chr1	167484444	167510626
chr1	167517797	167528010
chr1	167561211	167583301
chr1	167586448	167600032
chr1	167611579	167622030
chr1	167631652	167642328
chr1	167693084	167715259
chr1	167717159	167730255
chr1	167743646	167755425
chr1	167835801	167847338
chr1	167858289	167871090
chr1	167903247	167922675
chr1	167922918	167936138
chr1	167980640	167993722
chr1	168008126	168020787
chr1	168021111	168032996
chr1	168059163	168075078
chr1	168086671	168101187
chr1	168102891	168113732
chr1	168177347	168187738
chr1	168232657	168247804
chr1	168308994	168336741
chr1	168637058	168647493
chr1	168822344	168834314
chr1	168946026	168957056
chr1	168957397	168970859
chr1	169006663	169032237
chr1	169146541	169174406
chr1	169176860	169190809
chr1	169200412	169224321
chr1	169230301	169244793
chr1	169332407	169345895
chr1	169379782	169394444
chr1	169394713	169404932
chr1	169456870	169469619
chr1	169497666	169510187
chr1	169533906	169551280
chr1	169577955	169590378
chr1	169590499	169604270
chr1	169654376	169670168
chr1	169794368	169810915
chr1	169827535	169851546
chr1	169871519	169882764
chr1	170013336	170030781
chr1	170031338	170049688
chr1	170106902	170123579
chr1	170129859	170139935
chr1	170140337	170158133
chr1	170158613	170173014
chr1	170173064	170193019
chr1	170197213	170208269
chr1	170213795	170228082
chr1	170228840	170246977
chr1	170257203	170289429
chr1	170289486	170316396
chr1	170587198	170597868
[truncated: 33,433 more rows]
