# Supplementary material for: Does Selection against Transcriptional Interference Shape Retroelement-Free Regions in Mammalian Genomes?
Source: PLoS One. 2008 Nov 19;3(11):e3760. doi: 10.1371/journal.pone.0003760 (PMC2582637; doi:10.1371/journal.pone.0003760)
Supplement: Table S4 — Mouse SINE-free regions (0.65 MB TXT) [file pone.0003760.s006.txt]

chr1	3003446	3027593
chr1	3109860	3120316
chr1	3124701	3172446
chr1	3253370	3290678
chr1	3319537	3345182
chr1	3386128	3397994
chr1	3482207	3492401
chr1	3494184	3506768
chr1	3506908	3518629
chr1	3562662	3573116
chr1	3573454	3584401
chr1	3599285	3619224
chr1	3664467	3676229
chr1	3699616	3713231
chr1	3722655	3734780
chr1	3735071	3750694
chr1	3764686	3777848
chr1	3795298	3809934
chr1	3810156	3826084
chr1	3834402	3846465
chr1	3867388	3895092
chr1	3927224	3949402
chr1	3959010	3982744
chr1	3987005	4002180
chr1	4004620	4044108
chr1	4059932	4077554
chr1	4087900	4098334
chr1	4114162	4131455
chr1	4131545	4153257
chr1	4163904	4189473
chr1	4205609	4215836
chr1	4222577	4233947
chr1	4234158	4263032
chr1	4270298	4283128
chr1	4288590	4344331
chr1	4424434	4437100
chr1	4546803	4557723
chr1	4573336	4591396
chr1	4616816	4630621
chr1	4966269	4978263
chr1	5046011	5058864
chr1	5151662	5164909
chr1	5174625	5196242
chr1	5254589	5265309
chr1	5291276	5302477
chr1	5322605	5353229
chr1	5353406	5369812
chr1	5374205	5392974
chr1	5404961	5427980
chr1	5428177	5438758
chr1	5438905	5452199
chr1	5460401	5485893
chr1	5509620	5521980
chr1	5548999	5561275
chr1	5581393	5594779
chr1	5611153	5623963
chr1	5624133	5634190
chr1	5634308	5664643
chr1	5664809	5677319
chr1	5688267	5700563
chr1	5701325	5712793
chr1	5728538	5749488
chr1	5749631	5775045
chr1	5793893	5804188
chr1	5822282	5833673
chr1	5836455	5849749
chr1	5859414	5872301
chr1	5897546	5910053
chr1	5910219	5930798
chr1	5997694	6023135
chr1	6110054	6121549
chr1	6284822	6297773
chr1	6297981	6312650
chr1	6318446	6332379
chr1	6361620	6374037
chr1	6485340	6510002
chr1	6515309	6532297
chr1	6533146	6552663
chr1	6600121	6612574
chr1	6623634	6640810
chr1	6659146	6674891
chr1	6675058	6704172
chr1	6821107	6834064
chr1	6844542	6855859
chr1	6866304	6882329
chr1	6887987	6900074
chr1	6935930	6946377
chr1	7049543	7059738
chr1	7190884	7206029
chr1	7417702	7440278
chr1	7441107	7452634
chr1	7509396	7523129
chr1	7523280	7538493
chr1	7542127	7556803
chr1	7578831	7599795
chr1	7602917	7633033
chr1	7633259	7653847
chr1	7653889	7667231
chr1	7687999	7721280
chr1	7723856	7735451
chr1	7740412	7757097
chr1	7759930	7788162
chr1	7788312	7815841
chr1	7817018	7827232
chr1	7902885	7915551
chr1	7917112	7931602
chr1	7931703	7941906
chr1	7944918	7954983
chr1	7971818	7992664
chr1	8001472	8012661
chr1	8012818	8024979
chr1	8025092	8042595
chr1	8044396	8080817
chr1	8092761	8105130
chr1	8165527	8187339
chr1	8187475	8197686
chr1	8197898	8220803
chr1	8271275	8307433
chr1	8307599	8335385
chr1	8351752	8364530
chr1	8364664	8396377
chr1	8454977	8480132
chr1	8483425	8494458
chr1	8494592	8507069
chr1	8507179	8533667
chr1	8545165	8560006
chr1	8560153	8571469
chr1	8588378	8601881
chr1	8614071	8631558
chr1	8644703	8660608
chr1	8696566	8724136
chr1	8727377	8747513
chr1	8755128	8786478
chr1	8813227	8825537
chr1	8827841	8843495
chr1	8860084	8887085
chr1	8944603	8958212
chr1	8958769	8970291
chr1	8972552	8990680
chr1	9023973	9041482
chr1	9047086	9078789
chr1	9094377	9110238
chr1	9133380	9145247
chr1	9162144	9185114
chr1	9186327	9201904
chr1	9213919	9241076
chr1	9256060	9268983
chr1	9299613	9317196
chr1	9344790	9376680
chr1	9384933	9410403
chr1	9415761	9432982
chr1	9439047	9453423
chr1	9453594	9480403
chr1	10329377	10340065
chr1	10371555	10383649
chr1	10442068	10454634
chr1	10502177	10518569
chr1	10518661	10540705
chr1	10540850	10552424
chr1	10606007	10616040
chr1	10644092	10662501
chr1	10710859	10729693
chr1	10750864	10764141
chr1	10770384	10786625
chr1	10806952	10818617
chr1	10897568	10911992
chr1	11054053	11066002
chr1	11161267	11184964
chr1	11333178	11343707
chr1	11351130	11369769
chr1	11413665	11425806
chr1	11432062	11451156
chr1	11451230	11465903
chr1	11484317	11496729
chr1	11535058	11548049
chr1	11561367	11572225
chr1	11599372	11618673
chr1	11790895	11818796
chr1	11836416	11852735
chr1	11852894	11873234
chr1	12041559	12054835
chr1	12124996	12135784
chr1	12141455	12153013
chr1	12153204	12166260
chr1	12251822	12262513
chr1	12285379	12305922
chr1	12306614	12317293
chr1	12360751	12377798
chr1	12443638	12456174
chr1	12468788	12479257
chr1	12494641	12507870
chr1	12547805	12558746
chr1	12884230	12894890
chr1	13661352	13672096
chr1	13709289	13720534
chr1	13728089	13743999
chr1	13745984	13760595
chr1	13799847	13810984
chr1	13859658	13872531
chr1	13880469	13893358
chr1	13895736	13911221
chr1	13930559	13959056
chr1	13959206	13970745
chr1	14003420	14017582
chr1	14067587	14095504
chr1	14096123	14112747
chr1	14194127	14212190
chr1	14427347	14445172
chr1	14580459	14591959
chr1	14604613	14615033
chr1	14636639	14648555
chr1	14720105	14731188
chr1	14759571	14773686
chr1	14836936	14851421
chr1	14951647	14967543
chr1	14986634	15002389
chr1	15003005	15017257
chr1	15022004	15042295
chr1	15043489	15056242
chr1	15065771	15085176
chr1	15100610	15118095
chr1	15154375	15164436
chr1	15165937	15177968
chr1	15183050	15199194
chr1	15215061	15225431
chr1	15241215	15264314
chr1	15270611	15281041
chr1	15346714	15358086
chr1	15417880	15432202
chr1	15436140	15459895
chr1	15477899	15494942
chr1	15507088	15521690
chr1	15522632	15533119
chr1	15723049	15736973
chr1	15935322	15948367
chr1	16151469	16163787
chr1	16366455	16378813
chr1	16404355	16419495
chr1	16435120	16449644
chr1	16460069	16471930
chr1	16512325	16522419
chr1	16758275	16775778
chr1	16788245	16798596
chr1	16936240	16947122
chr1	17049641	17060307
chr1	17061182	17072407
chr1	17189586	17203338
chr1	17206506	17220830
chr1	17225132	17236220
chr1	17248161	17273115
chr1	17273264	17295786
chr1	17316931	17329269
chr1	17331179	17342138
chr1	17354789	17368032
chr1	17385720	17402709
chr1	17416527	17449246
chr1	17449418	17471713
chr1	17539393	17552636
chr1	17561291	17571444
chr1	17571638	17582617
chr1	17617643	17636156
chr1	17667199	17685091
chr1	17687415	17701728
chr1	17746288	17759801
chr1	17759952	17778401
chr1	17797646	17814403
chr1	17816760	17838318
chr1	17887691	17899360
chr1	17902376	17913763
chr1	17913806	17940922
chr1	17941121	17965563
chr1	18079306	18093655
chr1	18094096	18108524
chr1	18136727	18148934
chr1	18186149	18197005
chr1	18201688	18215668
chr1	18288858	18307393
chr1	18332056	18345388
chr1	18408149	18422554
chr1	18422699	18436677
chr1	18521195	18534837
chr1	18534987	18546153
chr1	18647886	18659656
chr1	18668460	18682201
chr1	18685337	18714022
chr1	18761385	18785650
chr1	18788700	18812301
chr1	18827374	18838107
chr1	18859860	18872570
chr1	18900357	18913826
chr1	19111874	19122669
chr1	19256916	19268334
chr1	19294721	19307192
chr1	19332221	19343797
chr1	19360670	19374271
chr1	19381311	19397733
chr1	19420960	19432506
chr1	19432664	19442801
chr1	19479627	19498608
chr1	19503148	19518149
chr1	19534062	19550036
chr1	19609976	19622756
chr1	19631646	19645329
chr1	19673715	19687785
chr1	19695839	19712634
chr1	19756004	19767960
chr1	19804633	19815477
chr1	19825821	19841053
chr1	19841186	19851777
chr1	19851870	19866332
chr1	19996270	20010711
chr1	20035870	20049290
chr1	20074575	20095345
chr1	20112801	20126251
chr1	20230141	20242612
chr1	20265110	20279497
chr1	20321442	20334132
chr1	20337251	20348042
chr1	20404117	20417766
chr1	20583147	20594004
chr1	20632430	20655613
chr1	21549976	21581924
chr1	21581998	21592123
chr1	21613484	21625856
chr1	21729123	21739751
chr1	21778811	21790460
chr1	21982428	21998250
chr1	21998439	22008873
chr1	22067382	22089472
chr1	22119835	22137642
chr1	22137781	22174170
chr1	22174665	22187583
chr1	22492291	22503554
chr1	22561090	22575838
chr1	22817516	22837668
chr1	22860470	22873721
chr1	22912975	22931081
chr1	22937695	22950379
chr1	22997070	23012799
chr1	23080065	23092183
chr1	23129308	23140054
chr1	23301418	23316760
chr1	23317049	23330719
chr1	23393673	23406866
chr1	23407275	23418553
chr1	23441209	23460035
chr1	23522988	23533282
chr1	23533369	23544778
chr1	23618011	23631793
chr1	23707095	23717212
chr1	23728230	23738471
chr1	23738631	23749041
chr1	23890379	23902089
chr1	24100362	24111452
chr1	24152043	24162323
chr1	24446700	24457914
chr1	24499708	24510586
chr1	24550534	24560993
chr1	24640629	24653699
chr1	24774021	24785981
chr1	24958091	24973906
chr1	25007785	25019812
chr1	25031450	25042205
chr1	25047832	25058979
chr1	25097152	25109749
chr1	25371468	25382138
chr1	25403977	25415265
chr1	25457585	25475908
chr1	25564690	25584407
chr1	25584548	25597482
chr1	25601552	25613738
chr1	25644535	25669552
chr1	25713508	25731684
chr1	25802100	25813042
chr1	25824543	25845493
chr1	25947263	25958647
chr1	25966343	25981182
chr1	25981318	25997698
chr1	26036334	26052412
chr1	26057035	26068174
chr1	26068323	26079316
chr1	26152073	26164785
chr1	26188601	26199290
chr1	26199604	26210965
chr1	26214082	26238030
chr1	26244329	26267521
chr1	26278073	26293700
chr1	26365096	26382937
chr1	26415675	26429519
chr1	26470417	26492039
chr1	26526195	26538773
chr1	26545663	26567736
chr1	26577724	26590461
chr1	26604046	26614481
chr1	26615754	26652253
chr1	26661557	26672966
chr1	26687754	26699430
chr1	26706020	26718471
chr1	26735325	26753285
chr1	26758263	26776555
chr1	26809439	26820584
chr1	26827615	26843328
chr1	26851576	26871478
chr1	26885464	26909154
chr1	26909310	26920708
chr1	26994358	27006780
chr1	27031800	27065233
chr1	27065378	27091561
chr1	27091763	27109478
chr1	27137750	27167712
chr1	27182973	27207143
chr1	27207238	27236048
chr1	27250259	27263880
chr1	27264073	27278873
chr1	27279056	27292847
chr1	27326833	27337197
chr1	27379512	27397551
chr1	27397693	27415750
chr1	27416168	27431668
chr1	27448644	27468910
chr1	27469053	27488788
chr1	27496673	27529563
chr1	27559167	27594899
chr1	27613546	27624531
chr1	27625622	27637749
chr1	27646666	27656706
chr1	27656855	27672101
chr1	27700323	27712282
chr1	27731717	27746921
chr1	27747077	27763098
chr1	27763255	27778829
chr1	27778996	27801398
chr1	27838775	27850981
chr1	27858702	27877367
chr1	27892202	27910095
chr1	27910194	27923190
chr1	27957135	27970033
chr1	27970179	27984391
chr1	28014019	28039729
chr1	28040047	28053538
chr1	28053723	28065632
chr1	28069275	28085370
chr1	28086812	28100191
chr1	28113852	28126587
chr1	28127724	28141039
chr1	28159761	28197476
chr1	28209541	28220419
chr1	28227091	28237931
chr1	28311028	28332340
chr1	28336981	28381046
chr1	28402757	28422217
chr1	28433035	28445424
chr1	28450568	28470796
chr1	28483598	28494601
chr1	28505985	28520401
chr1	28537112	28554045
chr1	28565712	28578869
chr1	28579154	28593038
chr1	28635151	28648995
chr1	28663566	28681115
chr1	28685159	28722672
chr1	28734494	28748003
chr1	28772304	28788158
chr1	28799690	28813366
chr1	28815853	28826845
chr1	28826982	28845302
chr1	28846060	28856674
chr1	28872880	28896757
chr1	28908197	28919690
chr1	28919831	28934302
chr1	28961593	28974825
chr1	29063110	29074397
chr1	29077490	29089923
chr1	29090071	29100117
chr1	29126646	29141807
chr1	29142126	29155111
chr1	29167957	29179020
chr1	29238150	29253935
chr1	29296529	29307504
chr1	29312907	29327093
chr1	29327243	29341895
chr1	29342200	29356257
chr1	29365530	29377401
chr1	29377544	29388147
chr1	29388330	29406329
chr1	29407514	29423043
chr1	29424288	29434985
chr1	29479296	29512827
chr1	29517979	29539050
chr1	29539252	29564478
chr1	29594220	29623085
chr1	29657630	29695798
chr1	29695982	29718720
chr1	29735590	29746707
chr1	29746907	29766907
chr1	29776178	29805661
chr1	29805786	29822260
chr1	29822346	29832425
chr1	29834007	29847121
chr1	29864921	29875580
chr1	29885959	29903552
chr1	29944697	29959827
chr1	29971356	29986524
chr1	29994923	30013126
chr1	30015875	30027394
chr1	30027574	30039341
chr1	30063339	30075301
chr1	30089545	30108959
chr1	30170584	30183799
chr1	30209974	30222909
chr1	30247156	30257277
chr1	30261082	30272742
chr1	30280682	30292181
chr1	30302147	30312544
chr1	30316637	30327313
chr1	30343829	30359220
chr1	30422218	30437389
chr1	30460622	30472308
chr1	30508042	30531144
chr1	30590905	30607999
chr1	30660158	30678517
chr1	30707538	30737126
chr1	30772574	30797032
chr1	30814540	30829361
chr1	31021836	31035364
chr1	31119225	31130427
chr1	31286637	31304852
chr1	31305001	31318059
chr1	31343240	31365054
chr1	31365236	31376638
chr1	31385374	31396446
chr1	31438345	31453629
chr1	31453832	31476351
chr1	31485567	31497333
chr1	31530807	31554944
chr1	31555078	31568910
chr1	31575940	31589597
chr1	31594545	31610656
chr1	31627949	31640250
chr1	31640311	31653580
chr1	31739487	31759888
chr1	31774302	31795277
chr1	31803348	31817670
chr1	31817927	31838029
chr1	31862265	31883028
chr1	31919878	31938141
chr1	31970942	32003808
chr1	32004004	32025869
chr1	32067874	32079858
chr1	32085528	32118223
chr1	32120256	32133305
chr1	32165591	32177777
chr1	32244570	32260984
chr1	32265781	32277437
chr1	32299105	32325082
chr1	32343060	32355757
chr1	32358171	32372380
chr1	32374372	32386827
chr1	32389881	32400444
chr1	32425120	32435695
chr1	32440442	32451105
chr1	32476261	32486317
chr1	32540132	32553348
chr1	32553450	32565657
chr1	32584377	32597268
chr1	32628193	32638207
chr1	32708210	32719012
chr1	32848528	32865624
chr1	32867264	32879868
chr1	32880398	32893960
chr1	33025671	33041971
chr1	33047791	33058041
chr1	33116153	33131046
chr1	33215975	33231125
chr1	33261848	33273610
chr1	33275555	33291966
chr1	33353308	33369411
chr1	33371644	33385680
chr1	33390787	33406854
chr1	33426202	33449098
chr1	33453549	33494851
chr1	34397168	34410800
chr1	35091715	35110032
chr1	35143287	35156750
chr1	35227547	35238941
chr1	35342855	35353130
chr1	35418173	35428664
chr1	35540476	35552391
chr1	37992158	38003092
chr1	38423813	38436586
chr1	38486956	38501947
chr1	38516268	38526628
chr1	38616549	38628046
chr1	38976934	38988321
chr1	39093880	39105540
chr1	39846434	39860799
chr1	40094115	40107599
chr1	40116206	40127068
chr1	40230613	40240781
chr1	40251096	40266865
chr1	40504478	40515658
chr1	40560413	40586690
chr1	40598458	40609523
chr1	40892275	40904959
chr1	41020640	41035200
chr1	41071862	41088445
chr1	41126816	41144149
chr1	41357930	41369380
chr1	41370501	41393405
chr1	41524421	41534578
chr1	41544788	41557601
chr1	41565869	41586818
chr1	41594324	41607683
chr1	41613901	41626323
chr1	41639534	41654158
chr1	41671526	41684893
chr1	41879271	41889533
chr1	41991402	42004066
chr1	42018122	42030085
chr1	42030240	42042009
chr1	42062986	42084308
chr1	42104379	42122567
chr1	42173070	42185195
chr1	42188944	42201068
chr1	42368104	42380911
chr1	42651590	42667054
chr1	42872907	42892956
chr1	42972851	42983283
chr1	43052097	43063610
chr1	43159097	43169264
chr1	43382460	43396596
chr1	43414804	43424862
chr1	43444508	43455026
chr1	43566996	43578722
chr1	43681196	43692203
chr1	43761543	43773925
chr1	43774325	43784889
chr1	43950241	43968493
chr1	44096686	44111154
chr1	44199235	44212673
chr1	44241217	44253206
chr1	44262888	44277515
chr1	44286522	44299741
chr1	44299794	44319582
chr1	44323576	44353138
chr1	44354079	44373112
chr1	44376483	44393972
chr1	44403931	44425423
chr1	44463519	44479223
chr1	44483452	44495183
chr1	44530928	44545192
chr1	44545342	44563836
chr1	44658714	44675440
chr1	44675580	44690013
chr1	44720543	44732271
chr1	44746888	44757540
chr1	44769289	44794872
chr1	44828868	44848273
chr1	44860147	44885034
chr1	44885990	44900827
chr1	44900926	44922821
chr1	44929421	44940709
chr1	44950630	44971631
chr1	44974475	44998361
chr1	45009619	45025234
chr1	45033986	45047538
chr1	45047674	45073487
chr1	45119624	45168702
chr1	45175454	45194309
chr1	45214832	45241041
chr1	45241141	45253101
chr1	45254677	45277398
chr1	45277535	45297952
chr1	45298315	45336076
chr1	45413396	45424155
chr1	45609389	45622166
chr1	45625342	45642014
chr1	45662704	45676525
chr1	45705456	45725816
chr1	46006233	46018583
chr1	46044878	46057236
chr1	46073413	46096375
chr1	46206805	46220702
chr1	46221271	46231398
chr1	46231528	46253254
chr1	46301621	46325733
chr1	46401970	46414040
chr1	46439949	46450929
chr1	46452308	46467844
chr1	46486750	46498161
chr1	46498217	46513348
chr1	46523351	46537550
chr1	46539478	46551609
chr1	46551819	46568294
chr1	46599715	46616724
chr1	46616921	46627276
chr1	46627441	46649207
chr1	46654789	46670131
chr1	46725690	46738039
chr1	46749115	46782161
chr1	46784388	46796703
chr1	46806237	46821128
chr1	46996988	47014300
chr1	47069910	47082900
chr1	47118125	47130744
chr1	47162159	47178925
chr1	47179971	47194787
chr1	47206969	47222411
chr1	47230500	47241810
chr1	47286210	47297121
chr1	47297226	47311567
chr1	47417678	47434161
chr1	47455118	47465666
chr1	47570103	47584584
chr1	47593232	47605643
chr1	47608752	47627291
chr1	47637596	47652850
chr1	47685764	47721397
chr1	47726262	47748010
chr1	47767014	47785714
chr1	47802752	47830941
chr1	47831135	47845274
chr1	47900784	47911741
chr1	47933271	47947438
chr1	47966585	47979293
chr1	48050217	48078573
chr1	48084157	48119410
chr1	48119549	48143735
chr1	48155488	48167238
chr1	48167389	48182469
chr1	48184560	48203050
chr1	48265997	48281605
chr1	48281734	48303185
chr1	48303407	48317410
chr1	48336633	48347839
chr1	48354293	48366712
chr1	48366859	48379723
chr1	48404383	48435625
chr1	48447081	48464416
chr1	48467646	48498394
chr1	48516026	48528038
chr1	48528152	48547202
chr1	48551013	48562718
chr1	48566030	48584711
chr1	48591449	48602104
chr1	48655837	48673023
chr1	48678264	48701880
chr1	48702059	48717642
chr1	48717727	48732761
chr1	48738017	48758495
chr1	48762401	48773876
chr1	48779494	48793291
chr1	48817793	48832918
chr1	48833058	48854196
chr1	48854333	48870491
chr1	48870630	48891529
chr1	48891617	48925722
chr1	48957622	48969662
chr1	48975975	48987030
chr1	49024864	49040154
chr1	49047833	49073650
chr1	49073756	49094125
chr1	49111609	49121797
chr1	49121922	49132040
chr1	49165454	49177543
chr1	49203747	49225597
chr1	49225742	49248343
chr1	49248493	49263227
chr1	49263413	49281134
chr1	49283203	49302261
chr1	49302460	49321040
chr1	49321229	49333992
chr1	49340094	49355687
chr1	49355828	49370053
chr1	49376090	49395133
chr1	49402046	49416709
chr1	49422690	49434113
chr1	49437414	49449846
chr1	49449995	49478753
chr1	49494058	49509684
chr1	49512516	49522582
chr1	49553529	49568514
chr1	49597044	49620630
chr1	49631076	49656685
chr1	49685622	49708527
chr1	49715485	49728223
chr1	49739305	49749961
chr1	49750083	49768183
chr1	49773457	49793445
chr1	49801896	49828600
chr1	49828743	49841269
chr1	49842459	49852827
chr1	49900075	49913363
chr1	49913441	49934828
chr1	49951321	49970081
chr1	49977357	49991135
chr1	50000716	50016844
chr1	50017742	50035574
chr1	50041588	50055237
chr1	50066426	50085119
chr1	50122928	50133170
chr1	50141628	50155132
chr1	50186679	50214113
chr1	50215367	50235472
chr1	50251653	50265424
chr1	50269356	50289713
chr1	50291123	50311996
chr1	50314338	50325525
chr1	50331888	50345984
chr1	50377662	50404025
chr1	50421497	50434392
chr1	50437716	50450943
chr1	50451091	50465116
chr1	50489331	50501556
chr1	50522113	50533226
chr1	50533347	50543414
chr1	50544124	50559121
chr1	50563035	50574075
chr1	50593603	50609306
chr1	50621550	50660776
chr1	50669784	50688241
chr1	50710507	50721156
chr1	50739467	50755975
chr1	50756125	50775031
chr1	50787046	50800460
chr1	50825473	50846331
chr1	50864638	50875659
chr1	50918068	50931098
chr1	50931222	50946964
chr1	51030451	51049790
chr1	51054435	51066735
chr1	51104418	51114491
chr1	51149918	51161238
chr1	51203464	51216883
chr1	51218478	51233372
chr1	51487589	51506943
chr1	51713279	51725186
chr1	52392497	52404634
chr1	52435139	52448236
chr1	52448375	52466968
chr1	52467106	52477148
chr1	52978292	52992516
chr1	53050169	53061386
chr1	53163082	53176696
chr1	53182568	53195902
chr1	53272676	53283047
chr1	53287334	53314933
chr1	53389266	53402681
chr1	53558093	53568181
chr1	53568328	53579267
chr1	53621420	53636222
chr1	53636363	53654767
chr1	53705752	53720072
chr1	53722179	53741372
chr1	54081575	54094373
chr1	54399813	54413005
chr1	54438711	54452030
chr1	54555798	54566380
chr1	54679292	54693837
chr1	54701515	54712885
chr1	54763154	54773172
chr1	55380424	55390498
chr1	55436807	55454253
chr1	55795328	55806308
chr1	55806530	55819889
chr1	55827992	55848471
chr1	55881922	55892941
chr1	55893043	55916507
chr1	56105786	56117914
chr1	56128398	56161387
chr1	56189872	56200864
chr1	56208878	56219261
chr1	56265356	56294886
chr1	56322821	56342838
chr1	56401297	56415545
chr1	56432159	56444302
chr1	56527989	56541267
chr1	56568035	56581754
chr1	56601938	56613361
chr1	56637980	56654440
chr1	56737342	56754750
chr1	56766925	56784684
chr1	56791634	56802389
chr1	57092393	57103078
chr1	57118362	57129086
chr1	57325549	57342314
chr1	57509460	57522436
chr1	57653677	57664569
chr1	58836208	58846262
chr1	58865965	58876116
chr1	58920709	58933894
chr1	60166542	60181044
chr1	60839715	60855439
chr1	61088316	61101626
chr1	61105150	61117784
chr1	61257649	61275199
chr1	61278991	61289878
chr1	61295095	61312456
chr1	61546614	61562421
chr1	61794924	61806980
chr1	61845472	61858972
chr1	61942457	61953072
chr1	62038603	62052059
chr1	62077481	62098581
chr1	62139416	62152322
chr1	62152921	62164521
chr1	62310658	62328048
chr1	62713256	62724872
chr1	62902793	62918415
chr1	62933398	62946376
chr1	63364133	63376408
chr1	63722136	63732238
chr1	63853131	63863196
chr1	63876514	63893250
chr1	63902829	63912897
chr1	63916093	63928562
chr1	63931348	63944859
chr1	64295869	64323723
chr1	64466137	64479780
chr1	65448902	65476806
chr1	65483020	65496659
chr1	65598417	65609812
chr1	65616321	65626731
chr1	65653909	65679646
chr1	65725222	65738007
chr1	65753932	65772634
chr1	65783869	65794450
chr1	65826204	65836794
chr1	65836996	65853920
chr1	65859939	65870664
chr1	65898018	65909073
chr1	65912745	65927392
chr1	65948251	65958350
chr1	65985369	66000429
chr1	66009095	66019114
chr1	66047834	66089870
chr1	66089992	66104977
chr1	66110787	66131850
chr1	66316199	66327445
chr1	66344556	66356412
chr1	66587135	66598205
chr1	66620473	66637430
chr1	66705637	66716824
chr1	67109541	67120981
chr1	67162368	67176319
chr1	67283448	67296733
chr1	67341519	67353042
chr1	67454872	67467029
chr1	67574600	67590325
chr1	67631443	67643600
chr1	67663650	67681663
chr1	67735884	67770360
chr1	67770573	67781592
chr1	67818080	67829630
chr1	67848651	67862116
chr1	67950556	67961173
chr1	68025569	68042841
chr1	68157641	68168610
chr1	68311309	68321791
chr1	68358468	68375359
chr1	68375553	68386208
chr1	68390323	68402302
chr1	68419134	68434163
chr1	68448746	68460905
chr1	68485043	68501064
chr1	68562806	68575999
chr1	68640362	68652501
chr1	68689688	68701969
chr1	68724484	68734798
chr1	68743659	68753782
chr1	68761221	68771508
chr1	68843463	68858329
chr1	68894273	68906948
chr1	68921256	68935817
chr1	69084600	69099073
chr1	69182760	69196985
chr1	69232195	69248962
chr1	69327070	69337360
chr1	69664353	69674768
chr1	69953450	69965087
chr1	69983601	69999709
chr1	70007091	70022872
chr1	70034157	70047057
chr1	70066521	70078532
chr1	70086394	70098080
chr1	70144908	70158518
chr1	70185100	70195131
chr1	70250143	70262381
chr1	70479625	70490668
chr1	70587572	70600385
chr1	70600460	70611251
chr1	70663851	70691196
chr1	70729139	70741638
chr1	70860056	70873849
chr1	70978707	70989429
chr1	73333038	73344883
chr1	73397350	73407454
chr1	73518880	73530272
chr1	73531455	73543633
chr1	73595591	73609412
chr1	73657981	73676145
chr1	73734327	73746915
chr1	73750323	73764709
chr1	73769422	73793356
chr1	73926252	73938587
chr1	75879269	75894382
chr1	76339678	76367009
chr1	76371465	76382176
chr1	76383439	76394481
chr1	76449246	76463767
chr1	76463868	76478164
chr1	76606291	76623742
chr1	76688648	76706787
chr1	76802242	76817635
chr1	77054048	77067481
chr1	77647816	77662782
chr1	77929252	77941389
chr1	77957580	77969283
chr1	78766805	78782991
chr1	78938920	78954109
chr1	78978464	78988519
chr1	79024951	79052854
chr1	79093688	79107138
chr1	79166695	79181341
chr1	79218161	79228487
chr1	79240641	79259900
chr1	79267178	79280946
chr1	79286988	79297358
chr1	79313674	79328497
chr1	79330638	79343842
chr1	79468545	79479808
chr1	79483964	79501327
chr1	79501388	79514906
chr1	79541823	79555267
chr1	80128655	80144796
chr1	80866062	80885012
chr1	80906825	80918712
chr1	80972929	80987617
chr1	80999377	81014299
chr1	81154283	81164307
chr1	81172423	81190666
chr1	81225406	81239157
chr1	81372920	81396027
chr1	81415997	81428649
chr1	81438715	81452784
chr1	81458034	81468526
chr1	81487978	81502727
chr1	81515191	81537693
chr1	81713551	81725097
chr1	81770938	81780948
chr1	81817039	81829404
chr1	81858621	81869916
chr1	81912939	81925315
chr1	81962750	81976140
chr1	82046171	82056887
chr1	82138072	82148151
chr1	82496062	82514481
chr1	83052181	83064308
chr1	83135604	83157169
chr1	83220384	83232279
chr1	83844416	83854780
chr1	83954932	83968357
chr1	83991159	84003319
chr1	84048037	84061187
chr1	84117855	84130757
chr1	85043854	85057942
chr1	85213852	85228156
chr1	85330517	85341097
chr1	88800017	88810282
chr1	88874956	88884971
chr1	89041341	89055661
chr1	89902307	89923906
chr1	91355962	91366585
chr1	94371969	94382645
chr1	94382788	94394331
chr1	94441074	94471084
chr1	94471192	94488620
chr1	94498363	94509231
chr1	95019638	95039397
chr1	95176677	95186702
chr1	95838961	95858324
chr1	96025028	96035226
chr1	96044401	96055106
chr1	96055231	96065680
chr1	96088246	96104428
chr1	96121558	96146313
chr1	96148519	96161426
chr1	96183352	96195630
chr1	96231788	96250195
chr1	96279698	96292359
chr1	96292513	96311389
chr1	96311538	96327721
chr1	96367540	96379207
chr1	96422479	96440160
chr1	96477186	96499788
chr1	96531374	96553167
chr1	96553282	96566077
chr1	96576431	96592106
chr1	96595726	96613359
chr1	96614514	96626360
chr1	96683578	96697225
chr1	96700669	96718109
chr1	96727682	96756547
chr1	96765046	96776598
chr1	96782724	96795243
chr1	96804132	96826341
chr1	96828875	96858141
chr1	96929311	96943651
chr1	96943863	96956846
chr1	96956985	96982316
chr1	96982996	97004942
chr1	97010374	97020479
chr1	97048007	97064376
chr1	97079421	97091711
chr1	97095794	97110384
chr1	97110567	97139250
chr1	97241771	97258923
chr1	97263820	97273827
chr1	97296507	97336411
chr1	97336547	97347034
chr1	97377346	97406137
chr1	97407879	97424772
chr1	97426904	97457891
chr1	97458031	97472410
chr1	97480122	97491687
chr1	97584662	97606627
chr1	97620083	97630575
chr1	97648525	97662216
chr1	97662847	97694789
chr1	97701071	97712855
chr1	97739137	97753393
chr1	97753979	97770943
chr1	97789329	97812881
chr1	97820890	97836462
chr1	97863001	97884351
chr1	97960915	97973550
chr1	97986762	97997100
chr1	97997180	98018493
chr1	98029334	98042592
chr1	98051965	98065143
chr1	98065257	98083817
chr1	98083963	98122956
chr1	98123092	98143719
chr1	98202292	98213217
chr1	98220652	98254245
chr1	98267614	98279447
chr1	98279596	98293953
chr1	98297600	98310448
chr1	98330587	98350151
chr1	98364304	98388934
chr1	98447658	98461363
chr1	98466009	98481429
chr1	98559342	98573394
chr1	98624576	98635221
chr1	98636148	98652642
chr1	98842467	98859728
chr1	98870046	98886190
chr1	98901086	98913838
chr1	98940001	98950376
chr1	99002906	99018241
chr1	99021212	99032156
chr1	99038344	99048852
chr1	99050024	99062555
chr1	99065529	99107167
chr1	99119056	99133648
chr1	99138662	99153001
chr1	99168992	99182211
chr1	99217584	99236268
chr1	99247977	99273614
chr1	99284518	99303447
chr1	99312448	99328866
chr1	99339695	99353444
chr1	99359423	99377807
chr1	99393574	99415088
chr1	99421040	99434494
chr1	99568150	99578403
chr1	99759344	99772245
chr1	100086481	100106272
chr1	100106343	100117877
chr1	100118371	100142400
chr1	100149775	100169024
chr1	100179136	100201873
chr1	100219387	100231563
chr1	100235185	100246021
chr1	100246154	100260396
chr1	100281736	100320877
chr1	100341698	100361962
chr1	100362250	100380125
chr1	100388134	100406003
chr1	100411083	100432578
chr1	100450624	100461863
chr1	100509362	100520226
chr1	100534897	100548643
chr1	100690996	100704768
chr1	100712464	100722590
chr1	100777626	100790297
chr1	100791271	100804427
chr1	100830219	100840741
chr1	100983884	100998269
chr1	101072167	101091342
chr1	101144799	101159051
chr1	101235492	101248663
chr1	101261098	101278843
chr1	101318548	101331774
chr1	101349287	101363642
chr1	101404987	101416858
chr1	101534261	101545557
chr1	101551217	101563951
chr1	101564115	101576049
chr1	101711347	101728550
chr1	101816051	101831426
chr1	102072940	102083905
chr1	102093809	102103971
chr1	102291511	102306512
chr1	102328020	102340800
chr1	102468180	102483140
chr1	102629972	102640408
chr1	102698511	102713570
chr1	102728059	102738893
chr1	102934193	102948299
chr1	102975658	102991926
chr1	103057546	103078232
chr1	103128097	103141276
chr1	103181711	103197649
chr1	103198578	103216562
chr1	103313740	103327289
chr1	103367090	103384228
chr1	103491698	103514327
chr1	103596311	103618017
chr1	103649062	103666866
chr1	103667015	103680320
chr1	103720232	103732606
chr1	103773196	103799819
chr1	103840313	103853343
chr1	103895995	103906169
chr1	103906378	103923598
chr1	103976115	103989824
chr1	104026101	104040186
chr1	104133402	104170325
chr1	104188668	104209971
chr1	104278034	104292509
chr1	104321065	104331259
chr1	104379857	104391696
chr1	104433745	104445051
chr1	104490462	104505868
chr1	104538730	104549150
chr1	104572511	104582610
chr1	104608320	104621249
chr1	104670370	104684483
chr1	104719364	104736386
chr1	104756483	104776175
chr1	104842658	104855158
chr1	104855260	104867953
chr1	104887126	104905188
chr1	104921568	104937386
chr1	105001622	105018666
chr1	105044050	105061937
chr1	105166734	105183036
chr1	105185894	105200049
chr1	105201801	105226079
chr1	105266317	105277620
chr1	105351549	105364329
chr1	105394133	105419662
chr1	105426853	105445453
chr1	105481175	105494076
chr1	105494711	105506575
chr1	105567757	105595525
chr1	105600541	105611418
chr1	105684560	105695346
chr1	105755334	105767443
chr1	105771394	105784067
chr1	105785172	105803763
chr1	105803947	105828139
chr1	105829624	105857859
chr1	105881910	105897443
chr1	105900096	105912609
chr1	105928150	105943080
chr1	105951000	105961544
chr1	105987857	106009415
chr1	106017512	106027560
chr1	106049226	106072211
chr1	106072292	106097770
chr1	106137142	106148861
chr1	106149035	106180408
chr1	106184400	106199058
chr1	106203758	106220363
chr1	106235078	106246076
chr1	106247571	106265598
chr1	106272570	106314463
chr1	106326766	106340488
chr1	106380160	106397417
chr1	106397628	106410930
chr1	106524853	106537023
chr1	106546328	106587750
chr1	106602658	106614542
chr1	106614686	106626936
chr1	106752542	106763382
chr1	106857847	106868432
chr1	106895643	106907785
chr1	106908835	106929361
chr1	106935781	106945799
chr1	106945911	106961478
chr1	107072233	107082372
chr1	107307953	107318678
chr1	107363958	107378384
chr1	107423681	107438656
chr1	107460656	107473016
chr1	107502481	107513665
chr1	107749687	107760080
chr1	108308181	108318598
chr1	108380242	108391076
chr1	108566629	108578348
chr1	108787448	108798948
chr1	108864776	108880061
chr1	108881689	108894450
chr1	108899580	108941918
chr1	109003647	109050271
chr1	109050350	109087348
chr1	109098542	109109467
chr1	109110244	109124451
chr1	109124599	109167546
chr1	109167625	109186214
chr1	109186289	109208064
chr1	109220683	109233822
chr1	109240428	109253363
chr1	109326882	109346446
chr1	109347561	109364903
chr1	109438337	109454357
chr1	109518387	109533999
chr1	109647301	109661131
chr1	109680913	109704323
chr1	109716418	109738024
chr1	109771657	109789235
chr1	109796750	109815386
chr1	109815500	109831396
chr1	109837812	109855962
chr1	109866840	109884051
chr1	109886269	109899637
chr1	109899788	109915827
chr1	109954535	109972039
chr1	109981596	110005244
chr1	110005804	110017933
chr1	110018823	110031778
chr1	110031937	110042570
chr1	110047938	110058761
chr1	110080127	110091898
chr1	110108252	110145349
chr1	110156729	110181296
chr1	110181468	110205612
chr1	110205813	110226442
chr1	110228357	110256908
chr1	110262130	110279717
chr1	110279903	110300546
chr1	110300693	110313771
chr1	110316654	110338644
chr1	110370180	110384010
chr1	110384191	110397024
chr1	110408790	110420824
chr1	110420968	110435881
chr1	110436016	110447142
chr1	110471564	110505392
chr1	110517499	110528446
chr1	110528533	110541379
chr1	110568270	110579522
chr1	110579727	110602800
chr1	110609656	110621177
chr1	110628197	110638634
chr1	110649339	110674774
chr1	110708158	110718673
chr1	110718793	110731629
chr1	110731828	110748060
chr1	110748204	110767556
chr1	110795433	110815963
chr1	110828211	110839572
chr1	110839696	110851502
chr1	110851942	110869280
chr1	110877447	110918540
chr1	110927482	110952673
chr1	110960431	110973065
chr1	110973236	110986062
chr1	110986199	111017425
chr1	111024728	111035671
chr1	111048665	111064469
chr1	111105636	111136401
chr1	111146389	111158523
chr1	111158670	111169633
chr1	111199848	111214580
chr1	111229351	111247230
chr1	111270838	111283062
chr1	111293873	111320666
chr1	111329863	111343848
chr1	111451392	111473087
chr1	111521423	111533581
chr1	111540873	111601856
chr1	111602003	111617047
chr1	111617955	111642820
chr1	111654801	111680037
chr1	111691609	111708504
chr1	111735017	111755144
chr1	111760521	111791401
chr1	111796638	111809453
chr1	111819021	111829707
chr1	111843712	111855474
chr1	111926802	111947604
chr1	111955541	111975605
chr1	111985455	111997069
chr1	111997207	112013574
chr1	112014361	112029145
chr1	112055725	112078682
chr1	112078923	112105622
chr1	112121830	112141611
chr1	112141701	112153904
chr1	112178104	112202661
chr1	112202883	112223852
chr1	112237242	112249563
chr1	112294578	112308043
chr1	112309711	112336763
chr1	112359271	112369881
chr1	112388955	112414672
chr1	112414823	112430434
chr1	112430579	112451965
chr1	112456345	112468923
chr1	112472781	112510694
chr1	112510829	112521915
chr1	112528965	112539343
chr1	112539525	112602330
chr1	112605005	112625272
chr1	112654593	112675819
chr1	112694640	112711914
chr1	112720561	112730623
chr1	112734250	112754505
chr1	112754653	112771585
chr1	112798155	112813108
chr1	112884088	112898999
chr1	112914195	112925794
chr1	112927701	112941501
chr1	112941541	112952564
chr1	112996824	113009457
chr1	113009633	113045594
chr1	113064090	113092658
chr1	113113437	113127766
chr1	113130197	113141892
chr1	113142124	113160496
chr1	113168918	113189095
chr1	113193906	113277952
chr1	113278105	113289157
chr1	113312042	113346934
chr1	113363731	113373819
chr1	113395201	113439313
chr1	113452341	113470443
chr1	113470630	113485684
chr1	113485734	113498828
chr1	113522444	113535473
chr1	113561444	113573206
chr1	113573390	113585741
chr1	113610824	113625119
chr1	113642740	113659530
chr1	113715595	113729647
chr1	113768296	113793328
chr1	113793525	113809002
chr1	113853493	113882105
chr1	113898468	113909912
chr1	113911278	113927123
chr1	113928140	113943996
chr1	113944071	113958788
chr1	114016627	114031126
chr1	114083169	114108761
chr1	114108900	114122801
chr1	114186252	114211845
chr1	114225352	114236936
chr1	114256782	114273426
chr1	114273539	114284922
chr1	114332079	114343063
chr1	114428361	114442430
chr1	114444968	114457876
chr1	114472840	114499809
chr1	114575214	114585751
chr1	114588163	114607160
chr1	114665689	114704869
chr1	114731816	114747106
chr1	114751345	114769967
chr1	114776413	114789207
chr1	114822716	114845263
chr1	114877360	114898726
chr1	114941743	114967215
chr1	114979523	114990358
chr1	115078319	115089753
chr1	115128880	115141365
chr1	115170480	115181013
chr1	115230628	115244226
chr1	115406189	115417118
chr1	115492523	115526856
chr1	115540861	115556672
chr1	115616238	115627415
chr1	115687054	115706112
chr1	115707570	115718189
chr1	115788287	115807513
chr1	115840681	115850838
chr1	115950465	115969385
chr1	115995517	116034298
chr1	116056702	116070872
chr1	116120094	116130128
chr1	116165720	116179705
chr1	116233913	116250212
chr1	116273003	116284677
chr1	116287978	116298186
chr1	116361604	116372657
chr1	116387524	116404466
chr1	116453122	116469072
chr1	116497371	116507722
chr1	116507800	116519014
chr1	116621269	116638066
chr1	116655025	116670955
chr1	116682580	116695959
chr1	116696325	116707554
chr1	116734183	116744314
chr1	116946420	116959068
chr1	116972136	116982419
chr1	116987372	117008170
chr1	117009045	117028374
chr1	117031746	117051461
chr1	117114718	117124835
chr1	117171669	117182974
chr1	117198171	117209059
chr1	117234476	117256416
chr1	117282087	117297346
chr1	117319810	117331159
chr1	117331235	117343760
chr1	117516265	117535588
chr1	117694079	117706665
chr1	118386760	118398805
chr1	118525248	118536918
chr1	118604178	118616789
chr1	118617537	118638257
chr1	118652137	118679137
chr1	118697257	118708833
chr1	118708983	118723345
chr1	118729752	118750286
chr1	118769924	118789955
chr1	118792317	118805028
chr1	118809305	118823266
chr1	118831896	118844728
chr1	118884872	118897367
chr1	119054488	119071666
chr1	119093382	119107797
chr1	119145230	119164966
chr1	119338864	119351986
chr1	119352070	119366290
chr1	119372935	119385049
chr1	119476454	119492379
chr1	119502841	119520703
chr1	119520852	119544240
chr1	119544432	119556025
chr1	119559506	119570159
chr1	119570305	119595897
chr1	119596030	119612998
chr1	119613125	119634885
chr1	119650337	119665686
chr1	119680092	119696184
chr1	119696332	119710301
chr1	119710493	119728896
chr1	119728974	119747458
chr1	119747604	119765589
chr1	119765734	119782126
chr1	119782315	119793424
chr1	119793572	119826781
chr1	119836837	119864690
chr1	119864836	119880902
chr1	119881049	119897917
chr1	119908200	119927384
chr1	119927462	119940803
chr1	119940949	119957836
chr1	119961338	119980925
chr1	119991749	120017256
chr1	120075513	120093996
chr1	120094143	120125212
chr1	120131058	120147802
chr1	121624835	121637544
chr1	123097376	123113101
chr1	123534201	123545373
chr1	123556928	123567973
chr1	123575718	123587050
chr1	123620410	123631152
chr1	123752157	123764322
chr1	124099695	124111773
chr1	124336291	124348470
chr1	124606824	124619314
chr1	124633704	124645727
chr1	124661161	124672285
chr1	124698148	124709087
chr1	124908550	124928680
chr1	125027442	125039119
chr1	125384097	125416188
chr1	125752495	125784601
chr1	126861065	126871239
chr1	126881653	126891675
chr1	127028261	127045187
chr1	127061259	127074358
chr1	127099440	127112153
chr1	128556814	128566974
chr1	128963688	128974249
chr1	130741384	130751855
chr1	131041547	131051858
chr1	131590424	131601467
chr1	131657435	131672649
chr1	131683046	131703110
chr1	131794065	131806116
chr1	131806335	131819885
chr1	131868626	131887740
chr1	131887866	131920676
chr1	131922544	131943448
chr1	131951456	131962848
chr1	132000819	132023860
chr1	132039186	132052761
chr1	132113685	132129471
chr1	132140179	132157663
chr1	132158028	132169578
chr1	132169684	132193041
chr1	132202056	132225151
chr1	132296215	132306900
chr1	132369667	132386123
chr1	132386254	132398950
chr1	132403008	132418631
chr1	132421388	132437431
chr1	132446612	132462584
chr1	132474096	132486943
chr1	132493071	132505621
chr1	132928803	132941268
chr1	133195801	133208166
chr1	133264300	133276158
chr1	133575840	133586069
chr1	133619195	133629292
chr1	133676333	133687101
chr1	135872948	135883710
chr1	137994993	138005223
chr1	139043059	139053821
chr1	139195990	139207175
chr1	139233878	139251956
chr1	139298225	139313599
chr1	139324784	139339622
chr1	139339734	139356433
chr1	139421828	139432891
chr1	139444441	139456479
chr1	139518178	139529466
chr1	139536349	139556333
chr1	139564852	139582360
chr1	139600754	139618889
chr1	139690468	139705536
chr1	139708571	139719372
chr1	139779251	139800778
chr1	139868833	139881872
chr1	140219655	140232161
chr1	140247826	140263508
chr1	140347807	140362018
chr1	140526881	140540898
chr1	140541838	140553428
chr1	141010645	141029787
chr1	141065316	141075950
chr1	141204429	141216457
chr1	141287778	141299112
chr1	141428814	141444086
chr1	141455251	141495520
chr1	141506661	141531452
chr1	141534821	141567995
chr1	141568139	141578311
chr1	141580342	141597677
chr1	141610028	141648709
chr1	141649374	141683352
chr1	141683493	141693614
chr1	141695651	141770667
chr1	141788894	141828939
chr1	141863158	141889409
chr1	141899129	141934084
chr1	141934359	141991161
chr1	141991309	142014309
chr1	142017247	142066708
chr1	142089964	142101640
chr1	142105663	142122733
chr1	142181955	142204111
chr1	142238114	142251911
chr1	142330209	142341696
chr1	142395836	142407088
chr1	142409167	142420797
chr1	142456915	142467553
chr1	142476582	142491905
chr1	142557389	142580770
chr1	142600684	142614522
chr1	142682789	142703567
chr1	142712710	142724401
chr1	142762787	142780588
chr1	142789561	142812687
chr1	142818445	142829361
chr1	142838925	142851216
chr1	142856091	142872409
chr1	142876064	142886247
chr1	142913509	142925147
chr1	142925274	142942781
chr1	142954248	142964407
chr1	142964539	142986744
chr1	143082822	143097761
chr1	143098009	143117915
chr1	143126638	143149249
chr1	143149349	143167918
chr1	143192094	143205735
chr1	143205932	143216445
chr1	143224218	143237467
chr1	143265331	143278458
chr1	143296268	143320110
chr1	143393408	143405845
chr1	143426815	143446762
chr1	143457327	143471723
chr1	143502041	143520360
chr1	143547851	143566211
chr1	143578136	143611082
chr1	143611354	143625110
chr1	143625225	143639425
chr1	143639580	143696103
chr1	143735477	143746502
chr1	143809085	143819376
chr1	143819454	143832523
chr1	143889320	143901105
chr1	143920791	143947394
chr1	143965259	143985672
chr1	144011272	144039455
chr1	144091762	144108496
chr1	144115583	144131621
chr1	144144835	144157835
chr1	144158022	144180666
chr1	144217282	144230796
chr1	144232833	144279558
chr1	144317148	144337437
chr1	144349560	144362303
chr1	144387440	144408451
chr1	144431643	144441759
chr1	144441923	144452639
chr1	144452815	144468318
chr1	144468391	144478743
chr1	144487904	144505462
chr1	144505610	144520967
chr1	144532503	144549249
chr1	144549389	144563141
chr1	144605721	144632098
chr1	144636690	144648093
chr1	144648204	144667730
chr1	144674301	144692832
chr1	144720992	144731874
chr1	144747309	144758028
chr1	144764667	144776914
chr1	144777210	144788610
chr1	144853321	144864923
chr1	144875660	144892076
chr1	144892175	144911966
chr1	144912129	144927655
chr1	144974153	144989323
chr1	145029015	145045430
chr1	145054810	145084512
chr1	145107572	145122501
chr1	145123577	145141975
chr1	145220290	145233088
chr1	145275998	145296546
chr1	145348746	145369258
chr1	145383252	145395836
chr1	145421846	145433314
chr1	145447570	145457880
chr1	145486276	145496553
chr1	145698361	145715897
chr1	145734164	145744584
chr1	145809874	145820728
chr1	145884797	145899988
chr1	145909836	145920951
chr1	145931947	145943637
chr1	145944071	145958065
chr1	145984978	145999846
chr1	146130409	146141956
chr1	146181027	146191151
chr1	146191189	146205134
chr1	146228448	146238575
chr1	146238650	146254671
chr1	146257142	146267654
chr1	146317795	146332010
chr1	146343695	146361976
chr1	146364602	146377714
chr1	146421341	146439182
chr1	146497770	146510984
chr1	146543004	146568318
chr1	146619024	146648481
chr1	146650958	146661969
chr1	146665968	146683503
chr1	146687651	146715665
chr1	146716785	146734516
chr1	146752574	146771219
chr1	146838907	146852868
chr1	146870151	146884283
chr1	146888368	146900476
chr1	146956248	146969543
chr1	146973191	146985773
chr1	146996489	147008959
chr1	147014324	147034100
chr1	147036611	147046816
chr1	147052613	147063575
chr1	147063783	147075678
chr1	147077125	147089278
chr1	147089476	147125030
chr1	147216338	147233276
chr1	147233402	147250759
chr1	147270255	147282916
chr1	147286944	147303163
chr1	147303332	147314063
chr1	147314196	147346509
chr1	147346695	147358201
chr1	147358301	147373064
chr1	147404947	147416239
chr1	147423312	147444613
chr1	147453361	147468695
chr1	147487173	147504553
chr1	147522224	147538002
chr1	147564037	147589162
chr1	147621177	147659971
chr1	147660282	147679607
chr1	147680297	147691080
chr1	147741017	147778122
chr1	147796861	147817974
chr1	147846474	147879132
chr1	147882444	147895121
chr1	147901331	147917732
chr1	147929089	147946138
chr1	147946601	147960894
chr1	147976349	147990954
chr1	147991105	148002526
chr1	148003950	148033978
chr1	148076320	148097512
chr1	148114730	148136749
chr1	148179530	148190772
chr1	148197862	148210065
chr1	148219080	148236212
chr1	148236340	148260795
chr1	148288995	148302805
chr1	148311407	148322580
chr1	148402916	148414347
chr1	148429238	148473803
chr1	148502432	148518068
chr1	148541844	148554055
chr1	148599539	148612678
chr1	148622877	148635274
chr1	148641262	148658896
chr1	148658942	148673661
chr1	148689634	148703236
chr1	148708092	148727084
chr1	148737137	148751939
chr1	148754288	148769647
chr1	148803716	148813951
chr1	148835050	148845203
chr1	148884675	148901200
chr1	148939248	148950775
chr1	148952337	148968502
chr1	148970888	148981471
chr1	148998951	149023387
chr1	149024584	149036336
chr1	149038855	149054765
chr1	149126765	149151830
chr1	149155904	149166838
chr1	149167022	149193578
chr1	149195498	149207420
chr1	149207567	149224096
chr1	149226365	149237751
chr1	149309914	149324593
chr1	149370222	149383407
chr1	149383479	149396570
chr1	149437296	149449307
chr1	149469390	149483115
chr1	149484660	149495416
chr1	149511188	149525996
chr1	149532532	149545953
chr1	149547702	149578949
chr1	149579148	149605489
chr1	149633272	149643905
chr1	149651228	149661422
chr1	149661609	149673022
chr1	149684633	149715677
chr1	149725540	149739629
chr1	149746330	149756612
chr1	149758660	149776727
chr1	149785127	149796522
chr1	149864270	149875548
chr1	149875634	149898025
chr1	149898193	149908654
chr1	149914973	149930716
chr1	149937629	149959534
chr1	149967063	149979053
chr1	150004967	150028130
chr1	150035556	150070104
chr1	150070294	150084679
chr1	150085170	150111390
chr1	150142416	150175160
chr1	150175208	150202653
chr1	150221501	150244500
chr1	150260699	150271321
chr1	150321124	150347675
chr1	150357833	150421249
chr1	150431789	150442491
chr1	150449110	150464804
chr1	150464923	150478777
chr1	150496764	150507291
chr1	150576094	150586831
chr1	150587218	150603053
chr1	150603198	150616002
chr1	150623504	150641293
chr1	150641441	150652242
chr1	150673789	150685157
chr1	150720083	150731681
chr1	150756929	150769833
chr1	150772497	150782763
chr1	150816240	150828935
chr1	150850282	150864613
chr1	150890521	150912014
chr1	150978812	150997921
chr1	151018814	151029843
chr1	151033573	151050864
chr1	151063573	151091984
chr1	151114649	151125619
chr1	151125726	151136306
chr1	151175229	151187904
chr1	151231960	151258236
chr1	151296222	151307739
chr1	151309887	151324916
chr1	151334844	151348502
chr1	151350109	151370117
chr1	151392303	151405214
chr1	151415293	151438357
chr1	151438465	151461870
chr1	151480544	151494135
chr1	151515623	151527220
chr1	151566022	151576826
chr1	151837832	151851352
chr1	152028527	152043753
chr1	152079181	152091118
chr1	152120078	152130512
chr1	152130660	152149512
chr1	152682471	152693691
chr1	152704180	152714248
chr1	152714354	152733617
chr1	152788164	152805180
chr1	152968431	152979513
chr1	153816641	153829418
chr1	154297942	154308432
chr1	154507069	154518386
chr1	156003055	156018786
chr1	156115593	156129739
chr1	156181269	156193090
chr1	156200475	156215008
chr1	156351191	156361855
chr1	156530105	156541375
chr1	156775929	156791038
chr1	156811748	156823145
chr1	158286665	158297115
chr1	159588413	159601281
chr1	159705157	159718252
chr1	159753936	159766723
chr1	159803838	159817951
chr1	159849325	159865114
chr1	159891576	159902608
chr1	159904146	159914989
chr1	160037869	160054405
chr1	160313310	160324209
chr1	160917206	160929480
chr1	160949589	160960877
chr1	161038608	161049932
chr1	161057075	161068612
chr1	161070106	161081684
chr1	161260310	161271025
chr1	161294337	161307875
chr1	161622407	161634311
chr1	161638460	161649429
chr1	162348701	162359391
chr1	163461188	163488341
chr1	163510179	163528729
chr1	163532823	163544599
chr1	163692951	163704194
chr1	163862799	163880034
chr1	163959641	163969653
chr1	164036676	164054671
chr1	164191668	164202765
chr1	164419134	164429511
chr1	164898694	164910068
chr1	164921861	164933035
chr1	164940243	164955230
chr1	164955989	164970763
chr1	164970843	164987371
chr1	165019185	165032232
chr1	165043394	165053677
chr1	165071486	165082020
chr1	165082133	165092965
chr1	165480251	165492462
chr1	165518938	165531120
chr1	165534244	165545707
chr1	165550229	165561892
chr1	165568065	165584337
chr1	165621321	165639166
chr1	165708425	165722666
chr1	165955213	165966129
[truncated: 25,436 more rows]
